# Supplementary material for: A mosaic genetic structure of the human population living in the South Baltic region during the Iron Age
Source: Sci Rep. 2018 Feb 6;8:2455. doi: 10.1038/s41598-018-20705-6 (PMC5802798; doi:10.1038/s41598-018-20705-6)
Supplement: Supplementary file 1 — Supplementary dataset [file 41598_2018_20705_MOESM1_ESM.xlsx]

## Sheet: S1
Table S1. Supplementary infromation of the Kowalewko archaeological site
No.	Sample_ID	Other_IDs	Grave No.	Grave localization	Culture phase	Dating	Robber pit dug	Grave furnishing	Sex*	Age*	shallow seq.	deep seq.	ContamMix authenticity probability
1	PCA0001	28; ob. 466	345	G7	B2/C1	~ 80-260 AD	yes	silver fibula, 2 silver-plated bronze fibulae, bronze fibula, silver S-shaped fastener, glass bead fragment	M	18-20	yes	yes	0.9295459
2	PCA0002	84; stan.12 nr 1	unknown	unknown	undetermined	~ 10-375 AD	no	unknown	M	unknown	yes	yes	0.9976992
3	PCA0003	85; ob. 267	168	E6	B2/C1	~ 80-260 AD	yes	silver fibula, silver and gold-plated bronze fibula, bronze buckle, bronze fitting, bone pin, silver S-shaped fastener, 2 silver pendants, 11 glass beads, 22 amber beads	F	20-25	yes	yes	0.9919416
4	PCA0004	86; ob. 502	379	E7	B2/C1	~ 80-260 AD	yes	2 bronze pins, bone comb, iron ends and lock of a gasket, sandstone spindle whorl, pottery spindle whorl, 2 spindle fittings, bronze object connected with a spindle, pottery vessel	F	18-20	yes	yes	0.9926344
5	PCA0005	87; ob. 314	215	E6	B2/C1	~ 80-260 AD	no	bronze buckle, bronze belt end fitting, bone pin	M	50-60	yes	no	0.9867671
6	PCA0006	88; ob. 189	105	C5	B2a	~ 80-110/120 AD	no	3 bronze fibulae (including 1 with a fragment of textile), bronze buckle, 7 bronze fittings, iron fitting, 2 bronze bracelets, bronze pin	F	adultus	yes	no	0.8507931
7	PCA0007	89; ob. 188	104	C4	B2/C1	~ 80-260 AD	no	2 bronze fibulae, bronze pin, bronze fibula pin, pottery vessel	F	infans II	yes	yes	0.9984546
8	PCA0013	163; ob.334	234	G5/6	B2/C1	~ 80-260 AD	no	bronze fibula, belt end fitting, bone comb	unknown	9	yes	Yes	0.9313526
9	PCA0014	164; ob. 621	476	D1	B2/C1	~ 80-260 AD	no	2 bronze fibulae, pottery spindle whorl	F	20-30	yes	no	0.9229299
10	PCA0015	165; ob. 459	338	H8	B2/C1	~ 80-260 AD	no	3 bronze fibulae, bronze pin, bone pin, glass bead, bone comb, pottery spindle whorl, pottery vessel	M	50-60	yes	yes	0.9872899
11	PCA0016	166; ob. 195	111	B5	B1b	~ 30-50/55 AD	no	2 bronze fibulae	unknown	infans I	yes	no	0.9852105
12	PCA0017	173; ob 595	451	E2	B2b	~ 110/120-160 AD	no	2 bronze fibulae, iron buckle, bronze pin, silver pendant, glass bead	M	adultus	yes	no	0.9556712
13	PCA0018	174; ob. 316	217	D6	undetermined	~ 10-375 AD	no	lack of furnishing	M	40-45	yes	yes	0.7230242
14	PCA0019	172; ob. 623	478	D1	B2a	~ 80-110/120 AD	no	2 bronze fibulae, bronze bracelet, bronze pin, iron pin, bronze S-shaped fastener, pottery vessel	F	20-30	yes	no	0.9500664
15	PCA0020	168; ob. 559	421	D2	B2b	~ 110/120-160 AD	no	3 bronze fibulae (including 1 with a fragment of textile), iron buckle, bronze belt end fitting, bronze belt fitting, 3 bronze pins, glass bead	unknown	16-18	no	no	-
16	PCA0021	171; ob. 513	389	F7/8/G7/8	B2b	~ 110/120-160 AD	no	bronze fibula, pottery vessel	unknown	infans II	yes	no	0.9895719
17	PCA0022	169; ob. 630	485	B2	B2a	~ 80-110/120 AD	no	3 bronze fibulae, iron buckle, iron belt fitting, bronze pin, silver bead, glass bead, amber bead, pottery spindle whorl, bronze pin; one of the 5 graves under burial mounds	F	20-25	no	no	-
18	PCA0023	170; ob. 183	99	E4/5	undetermined	~ 10-375 AD	no	lack of furnishing	unknown	2017-06-08	yes	no	0.9967683
19	PCA0024	167; ob. 455	332	H7	B2/C1	~ 80-260 AD	yes	bronze fibula, iron buckle, bronze pin, 41 beads (38 glass, 2 amber, 1 of unknown type), bone comb, iron key, bronze lock fitting, iron chest fittings, pottery spindle whorl, bone spindle whorl, bone object of unknown function, bronze pin; double burial grave (1st was a crematory burial)	F	25-30	yes	no	0.9770856
20	PCA0025	175/ob. 627	482	D1/2/E1	B2/C1	~ 80-260 AD	no	3 bronze fibulae, silver necklace, bronze pin, 4 silver pendants, 49 glass beads, bone comb, pottery vessel	F	20-30	yes	no	0.9767714
21	PCA0026	ob. 191	107	C4	B2/C1	~ 80-260 AD	no	3 bronze fibulae, bronze buckle, 5 bronze fittings, bronze pin, silver S-shaped fastener, glass bead, pottery spindle whorl	F	senilis	yes	yes	0.9841834
22	PCA0027	ob. 243	150	C3	B2a	~ 80-110/120 AD	no	bronze fibula with silver wires, bronze fitting, bronze belt end fitting	M	maturus	yes	yes	0.9907743
23	PCA0028	ob. 269	170	F5/6	B2/C1	~ 80-260 AD	no	2 silver-plated bronze fibulae, bronze fibula, bronze buckle, bronze pin, silver S-shaped fastener, 2 silver pendants	F	senilis	yes	yes	0.9907743
24	PCA0029	ob. 319	219	D5/6	undetermined	~ 10-375 AD	no	lack of furnishing	unknown	14-18	yes	yes	0.9737218
25	PCA0030	ob. 324	224	D5	B2b	~ 110/120-160 AD	yes	bronze fibula, iron buckle, bronze pin, silver S-shaped fastener	F	20-25	yes	yes	0.9964587
26	PCA0031	ob. 336	236	D5	undetermined	~ 10-375 AD	yes	pottery spindle whorl; double burial grave	F	maturus	yes	yes	0.9944642
27	PCA0032	ob. 301	202	D6	B2a	~ 80-110/120 AD	no	2 bronze fibulae, iron buckle, pottery vessel	F	maturus	yes	yes	0.9178041
28	PCA0033	ob. 192	108	C4	B2a	~ 80-110/120 AD	no	2 bronze fibulae, iron buckle, bronze pin, silver S-shaped fastener	F	senilis	yes	no	0.9885404
29	PCA0034	ob. 326	226	D6	B2/C1	~ 80-260 AD	yes	bronze fibula with silver-plated comb	F	maturus	yes	yes	0.9676819
30	PCA0035	ob. 567	427	D2	B2a	~ 80-110/120 AD	no	iron buckle	M	20-25	yes (2x)	yes	0.9974745
31	PCA0036	ob. 266	167	F6	B2/C1	~ 80-260 AD	yes	bronze buckle, bronze pin, bone comb, pottery vessel	M	maturus	yes	yes	0.9811506
32	PCA0037	ob. 190	106	B4	undetermined	~ 10-375 AD	no	lack of furnishing	M	senilis	yes	yes	0.9314729
33	PCA0038	ob. 501	378	E7	B2/C1	~ 80-260 AD	no	silver-plated bronze fibula	unknown	juvenis	yes	Yes	0.8600511
34	PCA0039	ob. 331	231	C5	B2/C1	~ 80-260 AD	no	bronze buckle, bronze pin, bone pin, bone comb	F (?)	40-50	no	no	-
35	PCA0040	ob. 265	166	F6	B2/C1	~ 80-260 AD	no	bronze fibula, bronze buckle, bronze belt end fitting, 2 bronze spurs, bone comb	M	juvenis	yes	yes	0.969108
36	PCA0041	ob. 518	395	D7	B2/C1	~ 80-260 AD	no	bronze fibula, silver-plated bronze fibula, bronze buckle, belt end fitting	M	40-50	yes	no	0.9961617
37	PCA0042	ob. 554	417	D2	B2a	~ 80-110/120 AD	no	2 bronze fibulae, bronze buckle, 4 bronze fittings	F (?)	30-40	yes	no	0.9810496
38	PCA0043	ob. 321	221	D5	B2/C1	~ 80-260 AD	no	3 bronze fibulae, bronze pin, bone pin, pottery spindle whorl	unknown	10	yes	no	0.9047987
39	PCA0044	ob. 442	320	I6	B2/C1	~ 80-260 AD	no	2 silver-plated bronze fibulae, bronze fibula, bronze fitting, silver S-shaped fastener, bronze S-shaped fastener, bronze ring, necklace made of 25 beads (5 glass beads, different colors and 20 amber beads), necklace made of 15 glass beads	F	20-25	yes	yes	0.951071
40	PCA0045	ob. 297	198	F5	B2/C1	~ 80-260 AD	no	2 bronze fibulae, silver-plated bronze fibula with a fragment of textile, bronze buckle, 2 bronze fittings, pottery vessel	F	25-30	yes	yes	0.9936013
41	PCA0046	046a/ob. 453	330	C5	B2b	~ 110/120-160 AD	no	bronze fibula with a fragment of textile, bronze fitting	M	45-50	yes (2x)	yes	0.9943918
42	PCA0047	047b/ob. 287	188	E6/7	B2/C1	~ 80-260 AD	no	silver-plated bronze fibula, bronze buckle, silver strip	F	45-50	yes	Yes	0.9588514
43	PCA0048	048a/ob. 446	324	I6	B2b	~ 110/120-160 AD	no	2 bronze fibulae, pottery spindle whorl, amber bead	unknown	infans I	yes	no	0.9913608
44	PCA0049	049a/ob. 169	87	E4	B2b	~ 110/120-160 AD	no	3 bronze fibulae, iron buckle, 2 iron link-element, 2 bronze pins, 14 beads (9 glass beads, different colors, 5 amber beads)	F	adultus	yes	Yes	0.9610563
45	PCA0050	050a/ob. 474	354	G/H7	B2/C1	~ 80-260 AD	no	bronze fibula	M	adultus	yes	yes	0.9985983
46	PCA0051	051a/ob. 288	189	E6	B2b	~ 110/120-160 AD	no	3 bronze fibulae, silver S-shaped fastener, silver bead, sandstone spindle whorl, pottery vessel	F (?)	senilis	yes (2x)	no	0.9510674
47	PCA0052	ob. 457	336	H7	B2b	~ 110/120-160 AD	no	2 silver fibulae, bronze fibula, bronze buckle, 3 bronze belt fittings, belt end fitting, 2 silver snake bracelets, bronze pin, gold pendant, iron fitting	F	45-50	yes	Yes	0.9630897
48	PCA0053	ob. 520	397	D6/7	B2/C1	~ 80-260 AD	no	3 bronze fibulae, bronze pin, silver S-shaped fastener, 2 silver beads	F	40-50	yes	yes	0.9792542
49	PCA0054	ob. 506	382	H6/7	B2/C1	~ 80-260 AD	no	2 silver-plated bronze fibulae, 2 bronze pins, 2 2 silver-plated pendants, glass bead, iron casket fitting	unknown	20-25	yes	no	0.9134929
50	PCA0055	ob. 448	325	I5	B2b	~ 110/120-160 AD	no	2 bronze fibulae	unknown	3	yes	no	0.967814
51	PCA0056	ob. 473	353	F7	B2/C1	~ 80-260 AD	yes	2 bronze fibulae, silver fibula, bronze buckle, bronze belt end fitting, bronze rivet, silver pendant, silver S-shaped fastener, 2 silver beads, neclace made of 24 beads (3 glass, 21 amber beads), 1 glass bead, 1 amber bead, bronze pin, bone comb, pottery vessel	F	20-25	yes	no	0.9981867
52	PCA0057	ob. 360	259	F3	B2b	~ 110/120-160 AD	no	2 bronze fibulae, pottery spindle whorl	F	18-20	yes	Yes	0.9494794
53	PCA0058	ob. 320	220	D5	B2/C1	~ 80-260 AD	no	bronze buckle, 2 bronze pins, bone pin	F (?)	adultus	yes	no	0.9635286
54	PCA0059	ob. 322	222	D5	B2b	~ 110/120-160 AD	no	bronze fibula, 2 bronze pins	F	20-25	yes	yes	0.9898617
55	PCA0060	ob. 491	369	G7	B2/C1	~ 80-260 AD	no	bronze buckle, 4 bronze belt end fittings, bronze link-element, bone pin, pottery spindle whorl	M	18-20	yes	yes	0.9952356
56	PCA0061	ob. 290	191	F6	B2/C1	~ 80-260 AD	no	bronze belt end fitting	unknown	infans I	yes	no	0.998331
57	PCA0062	ob. 291	192	F6	B2/C1	~ 80-260 AD	no	bronze pin, pottery vessel	M	45-50	yes	yes	0.9859937
58	PCA0063	ob. 202	117	G3	undetermined	~ 10-375 AD	no	lack of furnishing	M	adultus	yes	yes	0.5041042
59	PCA0064	ob. 471	351	I6/7	B2/C1	~ 80-260 AD	yes	2 bronze fibulae, silver S-shaped fastener, neclace made of 92 beads (50 glass, 42 amber), bone comb, pottery vessel, bronze pin	F	20-25	yes	no	0.9829093
60	PCA0066	ob. 139	62	G4	B2a	~ 80-110/120 AD	no	bronze buckle, 5 bronze belt end fittings, 4 bronze fittings, 3 bronze link-elements (with a fragment of textile), bronze pendant	M	adultus	yes	yes	0.9874582
*Based on anthropological analyses

## Sheet: S2
Table S2. Human DNA content in Kow-OVIA samples
Mode	Sample	Type_of_NGS	Aver_read_length [BP]	Human DNA content [%]
Pair-end	PCA0001	PE_2x75	58	17.3
Pair-end	PCA0002	PE_2x75	66	22.4
Pair-end	PCA0003	PE_2x75	63	7.5
Pair-end	PCA0004	PE_2x75	63	10.9
Pair-end	PCA0005	PE_2x75	64	0.1
Pair-end	PCA0006	PE_2x75	63	0.9
Pair-end	PCA0007	PE_2x75	64	16
Single-end	PCA0013	SR_75+8	63	0.3
Single-end	PCA0014	SR_75+8	63	2.7
Single-end	PCA0015	SR_75+8	63	7.7
Single-end	PCA0016	SR_75+8	63	0.31
Single-end	PCA0017	SR_75+8	50	0.1
Single-end	PCA0018	SR_75+8	61	12.3
Single-end	PCA0019	SR_75+8	51	1.4
Single-end	PCA0021	SR_75+8	64	0.2
Single-end	PCA0023	SR_75+8	61	0.2
Single-end	PCA0024	SR_75+8	60	0.6
Single-end	PCA0025	SR_75+8	64	0.5
Single-end	PCA0026	SR_75+8	65	21.8
Single-end	PCA0027	SR_75+8	62	36.7
Single-end	PCA0028	SR_75+8	67	91.9
Single-end	PCA0029	SR_75+8	64	4.4
Single-end	PCA0030	SR_75+8	64	35.8
Single-end	PCA0031	SR_75+8	63	20.7
Single-end	PCA0032	SR_75+8	57	5.2
Single-end	PCA0033	SR_75+8	60	1
Single-end	PCA0034	SR_75+8	61	10.5
Single-end	PCA0035a	SR_75+8	58	9.9
Single-end	PCA0035b	SR_75+8	60	2.3
Single-end	PCA0036	SR_75+8	60	36.9
Single-end	PCA0037	SR_75+8	63	4.2
Single-end	PCA0038	SR_75+8	61	3.5
Single-end	PCA0040	SR_75+8	59	24.3
Single-end	PCA0041	SR_75+8	60	0.3
Single-end	PCA0042	SR_75+8	64	0.1
Single-end	PCA0043	SR_75+8	63	0.1
Single-end	PCA0044	SR_75+8	62	17.6
Single-end	PCA0045	SR_75+8	61	11.2
Single-end	PCA0046a	SR_75+8	65	39.8
Single-end	PCA0046b	SR_75+8	65	40
Single-end	PCA0047b	SR_75+8	62	1.6
Single-end	PCA0048a	SR_75+8	62	0.4
Single-end	PCA0049a	SR_75+8	58	2.8
Single-end	PCA0050a	SR_75+8	64	14
Single-end	PCA0051a	SR_75+8	61	3.1
Single-end	PCA0051b	SR_75+8	60	3
Single-end	PCA0052	SR_75+8	64	2.7
Single-end	PCA0053	SR_75+8	65	51.7
Single-end	PCA0054	SR_75+8	60	3
Single-end	PCA0055	SR_75+8	57	0.2
Single-end	PCA0056	SR_75+8	62	3.8
Single-end	PCA0057	SR_75+8	63	1.2
Single-end	PCA0058	SR_75+8	56	0.2
Single-end	PCA0059	SR_75+8	56	62.8
Single-end	PCA0060	SR_75+8	61	55.2
Single-end	PCA0061	SR_75+8	62	0.2
Single-end	PCA0062	SR_75+8	61	24.3
Single-end	PCA0063	SR_75+8	64	18.7
Single-end	PCA0064	SR_75+8	62	0.6
Single-end	PCA0066	SR_75+8	61	8.9

## Sheet: S3
Table S3. DNA damage statistics for Kow-OVIA samples
Mode	Sample	Theta	DeltaD	DeltaS	Lambda
Pair-end	PCA0001	0.0176988654529847	0.0494093766018001	0.803486105982983	0.426799503484484
Pair-end	PCA0002	0.00826774271481155	0.046916991587695	0.427983141155339	0.572418542348091
Pair-end	PCA0003	0.013992547163171	0.030744833077609	0.769476847850383	0.303873332267438
Pair-end	PCA0004	0.00997621521175564	0.0721341681361561	0.545674408583086	0.301187460813614
Pair-end	PCA0005	0.0228367637175593	0.0738733078364727	0.515952533224038	0.379696368159469
Pair-end	PCA0006	0.0154884908782962	0.0570797121920643	0.569749131282328	0.194722956375048
Pair-end	PCA0007	0.0130263872814908	0.0682911809541818	0.569066707008486	0.358540121377095
Single-end	PCA0013	0.014324955560686	0.0528786554865507	0.470013807324453	0.270197207288324
Single-end	PCA0014	0.0159378516902382	0.0503061130875843	0.567828230761382	0.402229824678882
Single-end	PCA0015	0.0149574929060623	0.0456465800167409	0.783681993715497	0.496120592209432
Single-end	PCA0016	0.0080803886511558	0.0462556959862038	0.773658179240837	0.377815855954211
Single-end	PCA0017	0.0215348942052783	0.187851268061617	0.552976657612593	0.455394418854757
Single-end	PCA0018	0.00852740373965784	0.0437571628262071	0.588636124513193	0.316923970304098
Single-end	PCA0019	0.0248322090679408	0.0765154861824049	0.54735309264573	0.625864384838534
Single-end	PCA0021	0.00691710821247881	0.0634059108567885	0.481999575650264	0.544426825711527
Single-end	PCA0023	0.024258666489969	0.0495665842084304	0.386513370423361	0.272559691629322
Single-end	PCA0024	0.00245070434426635	0.0957598628908218	0.672026143035804	0.473687975749386
Single-end	PCA0025	0.000792372536441459	0.040792304938354	0.756882287414933	0.258967031786004
Single-end	PCA0026	0.00980977472026168	0.0552715237819502	0.640588737673817	0.399152455466253
Single-end	PCA0027	0.011556751665816	0.048393398350775	0.45701871466708	0.453187327517815
Single-end	PCA0028	0.0124206405855521	0.0393683130172491	0.428239816444027	0.272959259529032
Single-end	PCA0029	0.00890972561574673	0.0484673952564664	0.581704706031447	0.380659545253082
Single-end	PCA0030	0.00563690995241931	0.0185364940825114	0.390039902687745	0.274189403035849
Single-end	PCA0031	0.0168887739291243	0.0468439802913386	0.421824939157657	0.309801122247851
Single-end	PCA0032	0.0321028714266124	0.0120278809241107	0.836185661548063	0.271558643901339
Single-end	PCA0033	0.0279930805133655	0.0951926452657799	0.659610646162396	0.403199569872478
Single-end	PCA0034	0.0121787035268839	0.0495592667201403	0.563691492600968	0.302987051302205
Single-end	PCA0035a	0.0145198395939599	0.0542578768459054	0.536579103872997	0.363738682956947
Single-end	PCA0036	0.013225060912798	0.0252632744289285	0.438738828671249	0.2724264350711
Single-end	PCA0037	0.0135559997580615	0.0547259455761595	0.660224149462946	0.317382307770223
Single-end	PCA0038	0.00838845014762145	0.0489019932162997	0.562456199211513	0.312097039969301
Single-end	PCA0040	0.0127941885192007	0.0497497533596953	0.609794856272351	0.360692267745926
Single-end	PCA0041	0.023657864982169	0.0528447581627968	0.791686246488401	0.453655710903583
Single-end	PCA0042	0.00369806435744172	0.0862939327999383	0.633583580877478	0.514324309934904
Single-end	PCA0043	0.0233937897540192	0.0495531695431328	0.660922358329377	0.342168611775617
Single-end	PCA0044	0.00817577650130526	0.0439324501375202	0.400514391709085	0.192307098946995
Single-end	PCA0045	0.00524222692961107	0.0762123814437371	0.833460582404195	0.403211987856601
Single-end	PCA0046a	0.0135350340384895	0.0370152898426984	0.491795764609084	0.321780172284535
Single-end	PCA0046b	0.0139194684561218	0.0461282185686914	0.509932855390852	0.395320015142492
Single-end	PCA0047b	0.00905490126503829	0.0282921219456792	0.726167553909799	0.250363274201328
Single-end	PCA0048a	0.0309816234975777	0.027783435207989	0.742247004022961	0.299210705956228
Single-end	PCA0049a	0.0099033344965742	0.0611248629481254	0.516100827224847	0.358441700389276
Single-end	PCA0050a	0.0102925346755211	0.0491943391303876	0.478409950873079	0.336851806727536
Single-end	PCA0051a	0.0235221001515628	0.0149825797194551	0.51278720358222	0.250104332265275
Single-end	PCA0051b	0.0204372053326894	0.0217000224990701	0.662853504114796	0.302365293303949
Single-end	PCA0052	0.0121826540072872	0.055417695627899	0.794724439461159	0.401164054453077
Single-end	PCA0053	0.0118235809066112	0.0317242772870643	0.438680505699588	0.37156123767973
Single-end	PCA0054	0.00863723609790959	0.0593232324369372	0.655791566595812	0.384235294209352
Single-end	PCA0055	0.0256673003138454	0.0795580768860446	0.650923433446819	0.44826854955967
Single-end	PCA0056	0.012569789944839	0.0356790187137223	0.457705591083521	0.223735357632324
Single-end	PCA0057	0.0140138068496275	0.0555359016468038	0.704669992161982	0.449758837643262
Single-end	PCA0058	0.0116655628185422	0.052275358331865	0.592464406461539	0.227407579084626
Single-end	PCA0059	0.0131778788221176	0.0492694450659399	0.486137914194826	0.272874872906846
Single-end	PCA0060	0.0105505242014619	0.0454906813551971	0.594851548733604	0.444169881687922
Single-end	PCA0061	0.00827243959213822	0.049623295795745	0.514375632671345	0.283880324699542
Single-end	PCA0062	0.0136777386944361	0.0413684367029437	0.591675206679501	0.338620205449749
Single-end	PCA0063	0.00730910421263401	0.0267652617129784	0.357631993389689	0.236047466944136
Single-end	PCA0064	0.0164776839271203	0.0232655250331706	0.5901104709609	0.31157999072167
Single-end	PCA0035b	0.0103367398040462	0.0523605199435316	0.532968021905014	0.280581964888507
Single-end	PCA0066	0.00923408967201868	0.056338399578142	0.508661677966893	0.3334696761083

## Sheet: S4
Table S4. Results of sequencing, haplogroup call assignment and mtDNA sequence assembly
										Coverage of mtDNA sequence				Coverage of mtDNA HVS-I np.16064-16400 sequence
Sample	Deep sequencing	Technical replicate	Shallow sequencing average mtDNA coverage	Shallow sequencing mtDNA haplogroup call	Shallow sequencing mtDNA haplogroup call quality	Deep sequencing mtDNA haplogroup call	Deep sequencing mtDNA haplogroup call quality	Final mtDNA haplogroup assignment (*)	Shallow/Deep mtDNA haplogroup call agreement (**)	Deep sequencing average mtDNA coverage	Nucleotides with < 3x coverage in mtDNA sequence	Nucleotides with > 3x coverage in mtDNA sequence	Nucleotides with 0 coverage in mtDNA sequence	Nucleotides with < 3x coverage in HVS-I sequence	Nucleotides with > 3x coverage in HVS-I sequence	Nucleotides with 0 coverage in HVS-I sequence	Full mtDNA haplotype [RSRS]	Genetic sex
PCA0001	Yes	-	2.23788	L3'4'6	0.5	W	0.8	W	Low coverage in shallow sequencing	203.342	4	16555	10	0	337	0	1_4del 146T 152T 189G 195T 204C 207A 247G 309T 310C 709A 769G 825T 1018G 1243C 1888A 2758G 2885T 3505G 3594C 4104A 4312C 5046A 5460A 7146A 7256C 7521G 8251A 8468C 8655C 8697A 8701A 9540T 10398A 10664C 10688G 10810T 10873T 10915T 11251G 11812G 11914G 13105A 13276A 13506C 13650C 14233G 14905A 14992C 15452A 15607G 15884C 16129G 16187C 16189T 16230A 16278C 16292T 16311T
PCA0002	Yes	-	5.86192	H28a1	1	H28a1	1	H28a1	ok	1092.85	0	16569	0	0	337	0	73A 146T 152T 186A 195T 247G 310C 769G 825T 1018G 2239G 2706A 2758G 2885T 3594C 4104A 4312C 7028C 7146A 7256C 7521G 8468C 8655C 8701A 8715C 9540T 10398A 10664C 10688G 10810T 10873T 10915T 11191T 11719G 11914G 12705C 13105A 13276A 13506C 13650C 13782T 14766C 15758G 16129G 16187C 16189T 16223C 16230A 16278C 16311T
PCA0003	Yes	-	2.14358	L2'3'4'5'6	0.3	H5a1	1	H5a1	Low coverage in shallow sequencing	101.003	1	16568	0	0	337	0	73A 146T 152T 195T 247G 456T 769G 825T 1018G 2706A 2758G 2885T 3594C 4104A 4312C 4336C 7028C 7146A 7256C 7521G 7691C 8468C 8655C 8701A 9540T 10398A 10664C 10688G 10810T 10873T 10915T 11719G 11914G 12705C 13105A 13276A 13506C 13650C 14766C 15833T 16129G 16187C 16189T 16223C 16230A 16278C 16304C 16311T 16519T
PCA0004	Yes	-	3.35194	U3a1a1	1	U3a1a1	1	U3a1a1	ok	347.354	1	16567	1	0	337	0	1del 146T 150T 152T 195T 247G 310C 769G 825T 1018G 1811G 2294G 2758G 2885T 3010A 3594C 4104A 4312C 4703C 6518T 7146A 7256C 8468C 8655C 8701A 9266A 9540T 10398A 10506G 10664C 10688G 10810T 10873T 10915T 11467G 11914G 12308G 12372A 12705C 13105A 13276A 13506C 13650C 13934T 14139G 14258A 15454C 16129G 16187C 16189T 16223C 16230A 16278C 16311T 16343G 16390A 16569A
PCA0005	-	-	1.66	UNK	0	UNK	0	U5b*	-	-	14965	93	1511	337	0	0	1_90del 144_515del 583A 606_836del 868T 880T 886T 908_1247del 1330_1629del 1743_4588del 4182insGA 4183G 4184A 4185insG 4187insGGG 4190insG 4191G 4192A 4193G 4200insTGTC 4204G 4206insT 4208insG 4210C 4212T 4217del 4219del 4220C 4223G 4226C 4228insA 4231G 4232C 4234G 4236T 4238A 4240del 4243_4244del 4248A 4251insCGAA 4253insAA 4254C 4258insCC 4261A 4266C 4267insCC 4268C 4269C 4270C 4271C 4272A 4274…
PCA0006	-	-	3.44681	U5a1d1	1	U5a1d1	1	U5a1d1	-	-	2047	8679	5843	79	207	51	1_36del 113T 146T 152T 176_226del 247G 263A 416_418del 626A 627A 769G 825T 1018G 1108T 1120T 1133_1201del 1238T 1239T 1297A 1309_1318del 1406_1419del 1530G 1598A 1604T 1641A 1729_1733del 1823_1824del 1849T 1852T 1901T 2058_2104del 2146G 2375T 2386T 2400_2403del 2427T 2441T 2483_2492del 2756T 2758G 2870A 2885T 3027C 3047A 3077T 3093T 3106_3107del 3146A 3197C 3501_3515del 3543T 3546T 3594C 3635A 36…
PCA0007	Yes	-	4.53407	W1	1	W1	1	W1	ok	773.663	0	16568	1	0	337	0	146T 152T 189G 204C 207A 247G 308insC 310insC 709A 769G 825T 1018G 1243C 2758G 2885T 3505G 3594C 4104A 4312C 5046A 5460A 7146A 7256C 7521G 7864T 8251A 8468C 8655C 8697A 8701A 8994A 9540T 10398A 10664C 10688G 10810T 10873T 10915T 11053G 11674T 11914G 11947G 12414C 13105A 13276A 13506C 13650C 14992C 15884C 16129G 16187C 16189T 16230A 16278C 16292T 16311T
PCA0013	Yes	-	3.51273	J1c3	1	J1c3	1	J1c3	ok	6.93504	36	15823	710	15	273	49	1_5del 73A 146T 186_188del 195T 228A 247G 295T 309T 310C 462T 489C 542T 769G 825T 1018G 2758G 2885T 3010A 3135del 3594C 4104A 4216C 4312C 7146A 7256C 7521G 8468C 8655C 8701A 9444del 9469T 9470T 9540T 10664C 10688G 10810T 10873T 10915T 11219_11220del 11251G 11914G 12056A 12612G 12705C 13105A 13276A 13506C 13650C 13708A 13813A 13934T 14798C 15025T 15058T 15452A 15749T 16069T 16126C 16129G 16187C 16…
PCA0014	-	-	1.10408	L1'2'3'4'5'6	0.5		-	-	-	-	12572	10	3987	214	15	108	-
PCA0015	Yes	-	1.4486	L3'4	0.2	H1f1a	1	H1f1a	Low coverage in shallow sequencing	31.2598	7	16554	8	0	337	0	1_3del 73A 146T 152T 195T 247G 314insC 769G 825T 1018G 2706A 2758G 2885T 3010A 3594C 4104A 4312C 4452C 7028C 7146A 7256C 7309C 7521G 8468C 8655C 8701A 9066G 9540T 10398A 10664C 10688G 10810T 10873T 10915T 11719G 11914G 12705C 13105A 13276A 13506C 13650C 14766C 16093C 16129G 16183C 16187C 16223C 16230A 16278C 16311T 16566_16569del	Male
PCA0016	-	-	1.06956	-	-		-	-	-	-	14772	0	1797	337	0	0	-
PCA0017	-	-	1	-	-		-	-	-	-	16485	0	84	337	0	0	-
PCA0018	Yes	-	2.38862	H16	1	HV18	0.5	HV18	Low coverage in shallow sequencing	277.395	0	16563	6	0	337	0	73A 146T 152T 195T 247G 314insC 769G 825T 1018G 1888A 2758G 2885T 3594C 4104A 4312C 7146A 7256C 7521G 8468C 8655C 8701A 9540T 10394T 10398A 10664C 10688G 10810T 10873T 10915T 11251G 11914G 12705C 13105A 13276A 13506C 13650C 14766C 14905A 15452A 16129G 16187C 16223C 16230A 16278C 16311T	Male
PCA0019	-	-	1.12781	-	-		-	-	-	-	11773	1	4795	198	44	95	-
PCA0020	-	-	-	-	-	-	-	-	-	-	-	-	-	-	-	-	-
PCA0021	-	-	1.06328	UNK	0	UNK	0	-	-	-	14657	0	1912	337	0	0	1_218del 247G 263A 294_475del 522_733del 738_776del 780_785del 788del 791_792del 822_908del 916_1031del 1036_1128del 1182_1759del 1834_1983del 2070T 2115_2659del 2706A 2758G 2783_6737del 6739T 6742C 6743A 6744A 6745C 6746A 6748A 6751C 6753T 6756C 6757C 6758A 6759insCC 6762C 6763insA 6764C 6766C 6767insG 6769insT 6770T 6773A 6776insC 6777G 6778A 6781A 6782C 6783G 6785C 6787C 6791C 6792C 6793C 6794…
PCA0022	-	-	-	-	-	-	-	-	-	-	-	-	-	-	-	-	-
PCA0023	-	-	1.31281	L2'3'4'5'6	0.5	L2'3'4'5'6	0.5	-	-	-	9608	323	6638	292	0	45	1_38del 73A 114_229del 247G 263A 300_409del 549_730del 769G 801_854del 1018G 1111_1291del 1367_1386del 1438A 1460_1590del 1618_1710del 1804_1863del 1938_1968del 2024_2062del 2138_2200del 2272_2297del 2374_2480del 2555_2823del 2885T 2964_3014del 3106_3107del 3170_3411del 3480G 3554_3637del 3767_3946del 4022_4126del 4201_4345del 4405_4436del 4512_4558del 4643_4958del 5005_5107del 5165_5323del 5387_…
PCA0024	-	-	1.02109	-	-		-	-	-	-	15431	0	1138	337	0	0	-
PCA0025	-	-	1.02346	-	-		-	-	-	-	15120	0	1449	259	0	78	-
PCA0026	Yes	-	2.5719	H2a2	1	T2b16	0.5	T2b16	Low coverage in shallow sequencing	254.628	7	16559	3	0	337	0	1_7del 146T 152T 195T 247G 310C 709A 769G 825T 1018G 1888A 2758G 2885T 3594C 4104A 4216C 4312C 4917G 7146A 7256C 7521G 8468C 8655C 8697A 8701A 9540T 10398A 10463C 10664C 10688G 10810T 10873T 10915T 11251G 11812G 11914G 12705C 13105A 13276A 13368A 13506C 13650C 14233G 14905A 15452A 15607G 15928A 16126C 16129G 16187C 16189T 16223C 16230A 16278C 16294T 16296T 16304C 16311T 16362C 16566A	Female
PCA0027	Yes	-	3.38906	H1a	1	H1a	1	H1a	ok	50.5456	3	16564	2	0	337	0	1del 146T 152T 195T 247G 310C 769G 825T 1018G 2706A 2758G 2885T 3010A 3148T 3594C 4104A 4312C 7028C 7146A 7256C 7521G 8468C 8655C 8701A 9540T 10398A 10664C 10688G 10810T 10873T 10915T 11719G 11914G 12705C 13105A 13276A 13506C 13650C 14766C 16129G 16162G 16187C 16189T 16223C 16230A 16278C 16311T 16569del	Male
PCA0028	Yes	-	6.85078	U3a1a	1	U3a1a	1	U3a1a	ok	112.737	0	16568	1	0	337	0	146T 150T 152T 195T 247G 310C 769G 825T 1018G 1811G 2294G 2758G 2885T 3010A 3594C 4104A 4312C 4703C 6518T 7146A 7256C 8468C 8655C 8701A 9266A 9540T 10398A 10506G 10664C 10688G 10810T 10873T 10915T 11467G 11914G 12308G 12372A 12705C 13105A 13276A 13506C 13650C 13934T 14139G 15454C 16129G 16187C 16189T 16223C 16230A 16278C 16311T 16343G 16390A	Female
PCA0029	Yes	-	2.04703	H2	1	X2c1	1	X2c1	Low coverage in shallow sequencing	59.056	0	16562	7	0	337	0	146T 152T 153G 225A 247G 310C 769G 825T 1018G 1719A 2758G 2885T 3594C 4104A 4312C 6221C 6371T 7146A 7256C 7521G 8468C 8655C 8701A 8705C 9540T 10398A 10664C 10688G 10810T 10873T 10915T 11914G 13105A 13276A 13506C 13650C 13818C 13966G 14470C 16129G 16182C 16183C 16187C 16230A 16255A 16311T
PCA0030	Yes	-	2.73218	H2a2b	0.5	H2a2b	1	H2a2b	Low coverage in shallow sequencing	49.9102	11	16552	6	0	337	0	1_6del 73A 146T 152T 195T 247G 308insC 310insC 750A 769G 825T 1018G 1438A 2706A 2758G 2885T 3594C 4104A 4312C 4769A 7028C 7146A 7256C 7521G 8468C 8655C 8701A 9540T 10398A 10664C 10688G 10810T 10873T 10915T 11719G 11914G 12705C 13105A 13276A 13506C 13650C 14766C 16129G 16187C 16189T 16223C 16230A 16235G 16278C 16291T 16311T 16519T 16565_16569del
PCA0031	Yes	-	2.6624	U2'3'4'7'8'9	1	K2a	1	K2a	Low coverage in shallow sequencing	132.41	5	16564	0	0	337	0	1_5del 195T 247G 314insC 709A 769G 825T 1018G 1811G 2758G 2885T 3480G 3594C 4104A 4312C 4561C 7146A 7256C 7521G 8468C 8655C 8701A 9055A 9540T 9698C 9716C 10398A 10550G 10664C 10688G 10810T 10873T 10915T 11299C 11467G 11914G 12308G 12372A 12705C 13105A 13276A 13506C 13650C 14167T 14798C 16129G 16187C 16189T 16223C 16224C 16230A 16278C	Female
PCA0032	Yes	-	1.305	L3	0.8	T2n	0.5	T2n	Low coverage in shallow sequencing	216.186	3	16556	10	0	337	0	1_3del 146T 195T 247G 308insC 310insC 709A 769G 825T 1018G 1888A 2758G 2885T 3594C 4104A 4216C 4312C 7146A 7256C 7521G 8468C 8655C 8701A 9540T 10398A 10664C 10688G 10810T 10873T 10915T 11251G 11914G 12308G 12705C 13105A 13276A 13506C 13650C 14905A 15452A 15607G 16129G 16187C 16189T 16223C 16230A 16278C 16311T 16398A 16519T	Female
PCA0033	-	-	1.11152	UNK	0	UNK	0	-	-	-	13323	63	3183	285	0	52	2_33del 37_52del 57_73del 137_325del 368_447del 484_562del 615_870del 931_1018del 1086_1376del 1420_1739del 1773_2305del 2395_2597del 2706A 2758G 2789_2821del 2857_2913del 2968_3163del 3217_3381del 3457_3520del 3575_3753del 3802_4054del 4088_4838del 4915_4945del 5020_5692del 5768_6020del 6072_6198del 6244_6439del 6515_6595del 6671_6704del 6779_6806del 6854_6858del 6930_7008del 7088_7215del 7256C …
PCA0034	Yes	-	6.66992	K2a	1	K2a	1	K2a	ok	262.295	0	16569	0	0	337	0	195T 247G 314insC 709A 769G 825T 1018G 1811G 2758G 2885T 3480G 3594C 4104A 4312C 4561C 7146A 7256C 7521G 8468C 8655C 8701A 9055A 9540T 9698C 10398A 10550G 10664C 10688G 10810T 10873T 10915T 11299C 11467G 11914G 12308G 12372A 12705C 13105A 13276A 13506C 13650C 14167T 14798C 16129G 16187C 16189T 16223C 16224C 16230A 16278C 16558A 16569A	Female
PCA0035_65	Yes	YES	3,95002/4,72134	J2b1a5/J2b1a5	0,50/0,50	J2b1a5	0.5	J2b1a5	ok	124.96	2	16566	1	0	337	0	146T 150T 195T 247G 295T 310C 489C 769G 825T 1018G 2758G 2885T 3594C 4104A 4216C 4312C 5633T 7146A 7256C 7476T 7521G 8468C 8655C 8701A 9540T 10172A 10664C 10688G 10810T 10873T 10915T 11251G 11914G 12612G 12705C 13105A 13276A 13506C 13650C 13708A 15257A 15452A 15812A 16069T 16114T 16126C 16129G 16187C 16189T 16193T 16223C 16230A 16519T	Male
PCA0036	Yes	-	2.65481	U	1	U5b1d1	1	U5b1d1	Low coverage in shallow sequencing	27.7244	10	16535	24	0	337	0	1_5del 146T 150T 152T 195T 247G 299del 310insC 521insCA 769G 825T 1018G 2758G 2885T 3197C 3594C 4104A 4312C 5437T 5656G 7146A 7256C 7521G 7768G 8468C 8655C 8701A 9426T 9477A 9540T 10398A 10664C 10688G 10810T 10873T 10915T 11467G 11914G 12308G 12372A 12705C 13105A 13276A 13506C 13617C 13650C 14182C 14891T 15721C 16129G 16187C 16189T 16192T 16223C 16230A 16270T 16278C 16311T 16519T 16565_16569del
PCA0037	Yes	-	2.35118	U	1	T2e	0.5	T2e	Low coverage in shallow sequencing	209.906	5	16559	5	0	337	0	1_5del 146T 150T 152T 195T 247G 310C 769G 825T 1018G 1888A 2758G 2885T 3594C 4104A 4312C 7146A 7256C 8468C 8655C 8697A 8701A 9540T 10398A 10664C 10688G 10810T 10873T 10915T 11251G 11812G 11914G 12308G 12705C 13105A 13276A 13368A 13506C 13650C 16129G 16187C 16189T 16223C 16230A 16278C 16311T 16343G 16390A	Male
PCA0038	Yes	-	2.62584	H2a	1	H1e1a	1	H1e1a	Low coverage in shallow sequencing	6.17733	136	15212	1221	18	313	6	1_12del 73A 146T 152T 195T 247G 486T 769G 825T 1018G 1106T 1113A 2100T 2693_2694del 2706A 2758G 2885T 3010A 3594C 4104A 4312C 4454_4457del 5017T 5484_5500del 5729_5738del 5742T 6320_6344del 6539_6541del 6683T 7028C 7146A 7256C 7521G 8468C 8512G 8655C 8701A 8942_8960del 9540T 10104T 10327T 10398A 10664C 10688G 10810T 10873T 10915T 11719G 11914G 12207A 12705C 13007T 13105A 13276A 13506C 13650C 1370…
PCA0039	-	-	-	-	-	-	-	-	-	-	-	-	-	-	-	-	-
PCA0040	Yes	-	6.24888	I4a	1	I4a	1	I4a	ok	89.1755	8	16556	5	0	337	0	1_8del 146T 152T 195T 199C 204C 207A 247G 250C 314insC 769G 825T 1018G 1719A 2758G 2885T 3594C 4104A 4312C 4529T 7146A 7256C 7521G 8251A 8468C 8519A 8655C 8701A 9540T 10034C 10238C 10664C 10688G 10810T 10819G 10873T 10915T 11914G 12501A 13105A 13276A 13506C 13650C 13780G 15043A 15924G 16187C 16189T 16230A 16278C 16311T 16391A	Male
PCA0041	-	-	1.25197	N	0.8	N	0.8	N	ok	-	9088	172	7309	229	18	90	1_52del 57_73del 118del 121_127del 131_139del 143_146del 152T 179_254del 257del 260_263del 306_346del 422_564del 629_696del 740_754del 769G 825T 875_886del 962_1045del 1121_1152del 1156_1218del 1224_1431del 1434_1438del 1479_1504del 1565_1608del 1669_1741del 1791_2007del 2119_2196del 2273_2375del 2474_2568del 2690_2715del 2758G 2768_2857del 2885T 2925_2932del 3083_3166del 3265_3453del 3529_3840de…
PCA0042	-	-	1.05476	-	-	-	-	-	-	-	15729	0	840	337	0	0	-
PCA0043	-	-	1.39037	L3	0.8	L3	0.8	-	-	-	9591	425	6553	268	50	19	1_174del 195T 214_248del 263A 328_334del 480_756del 769G 823_970del 1018G 1047_1147del 1223_1288del 1292_1341del 1410_1607del 1731_2272del 2433_2760del 2885T 2934_2937del 3067_3361del 3426_3564del 3594C 3616_3625del 3664_3696del 3743_3781del 3834_3871del 3924_4014del 4067_4070del 4104A 4205_4381del 4438del 4502_4579del 4655_4674del 4769A 4853_4943del 5034_5221del 5295_5301del 5361_5404del 5564_55…
PCA0044	Yes	-	5.53271	H5a1a	1	H5a1	1	H5a1	ok	294.26	3	16566	0	0	337	0	1del 73A 146T 152T 195T 247G 314insC 456T 721C 769G 825T 1018G 1888A 2758G 2885T 3594C 4104A 4312C 4336C 7146A 7256C 7521G 8468C 8655C 8697A 8701A 9540T 10398A 10664C 10688G 10810T 10873T 10915T 11251G 11812G 11914G 12705C 13105A 13276A 13506C 13650C 14766C 15833T 16129G 16187C 16189T 16223C 16230A 16278C 16304C 16311T 16519T	Female
PCA0045	Yes	-	1.56092	U5	0.7	U5b1d	1	U5b1d	Low coverage in shallow sequencing	74.5156	11	16513	45	0	337	0	1_2del 26T 146T 150T 152T 195T 247G 299A 302C 521insCA 769G 825T 1018G 2758G 2885T 3010A 3197C 3594C 4104A 4312C 5437T 5656G 7028C 7146A 7256C 7521G 8468C 8655C 8701A 9540T 10398A 10664C 10688G 10810T 10873T 10915T 11914G 12308G 12372A 12705C 13105A 13276A 13506C 13650C 16129G 16187C 16189T 16192T 16223C 16230A 16270T 16278C 16311T 16519T 16561_16569del	Female
PCA0046a_b	Yes	YES	8,63313/10,5784	U8a1a1b/U8a1a1b	1,00/1,00	U8a1a1b	1	U8a1a1b	ok	69.3224	2	16554	13	0	337	0	4T 146T 152T 195T 247G 282C 310C 769G 825T 1018G 1811G 2758G 2885T 3594C 3738T 4104A 4312C 5240G 6392C 6455T 7055G 7146A 7256C 7521G 8468C 8655C 8701A 9365T 9540T 9698C 9777A 10398A 10664C 10688G 10733T 10810T 10873T 10915T 11467G 11914G 12135A 12308G 12372A 12705C 13105A 13145A 13276A 13506C 13650C 16129G 16146G 16187C 16189T 16223C 16230A 16278C 16311T 16342C 16519T 16569del	Male
PCA0047	Yes	-	2.68268	H5a1	1	H5a1	1	H5a1	ok	10	36	16410	123	0	337	0	1_16del 73A 146T 152T 195T 247G 314insC 456T 769G 825T 1018G 2706A 2758G 2885T 3594C 4104A 4312C 4336C 7028C 7146A 7256C 7521G 7691C 8468C 8655C 8701A 9540T 10398A 10664C 10688G 10810T 10873T 10915T 11719G 11914G 12705C 13105A 13276A 13506C 13650C 14766C 15833T 16129G 16187C 16189T 16223C 16230A 16278C 16304C 16311T 16380T 16519T 16552_16569del	Female
PCA0048	-	-	1.07223	-	-	-	-	-	-	-	13523	0	3046	337	0	0	-
PCA0049	Yes	-	3.88781	H	1	H1a	1	H1a	ok	12.7721	2	16514	53	0	337	0	1del 146T 152T 195T 247G 769G 825T 1018G 2706A 2758G 2885T 3010A 3148T 3594C 4104A 4312C 7028C 7146A 7256C 7521G 8468C 8655C 8701A 9540T 10398A 10664C 10688G 10810T 10873T 10915T 11719G 11914G 12705C 13105A 13276A 13506C 13650C 14766C 16129G 16162G 16187C 16189T 16223C 16230A 16278C 16311T	Female
PCA0050	Yes	-	16.6502	H1e1a	1	H1e1a	1	H1e1a	ok	361.755	0	16567	2	0	337	0	73A 146T 152T 195T 247G 314insC 769G 825T 1018G 2706A 2758G 2885T 3010A 3594C 4104A 4312C 5460A 7028C 7146A 7256C 7521G 8468C 8512G 8655C 8701A 9540T 10398A 10664C 10688G 10810T 10873T 10915T 11719G 11914G 12705C 13105A 13276A 13506C 13650C 14766C 14902T 15796C 16129G 16187C 16189T 16223C 16230A 16278C 16311T 16320T	Male
PCA0051_a_b	-	YES	1,47383/1,37269	U8/L3	1,00/0,60	K2a	0.4	K2a	Low coverage in shallow sequencing	-	4054	3073	9442	112	119	106	1_49del 146T 152T 195T 247G 315_372del 418_475del 633_643del 678_731del 769G 824_910del 917_946del 952_1112del 1187_1228del 1308_1310del 1438A 1493_1494del 1532_1590del 1672_1710del 1811G 2357_2524del 2674_2707del 2758G 2885T 2899_2916del 2977_2982del 3331_3337del 3496_3509del 3585_3591del 3594C 3786_3927del 4104A 4312C 4432_4462del 4534_4546del 4561C 4602_4606del 4652_4691del 4806del 4886_4954de…	Female
PCA0052	Yes	-	2.72732	U	1	U5a1a1	1	U5a1a1	-	11.1	13	16332	224	0	317	20	1_9del 146T 247G 310C 769G 825T 1018G 1700C 2758G 2885T 3106_3107del 3197C 3594C 4104A 4312C 5495C 7146A 7256C 7521G 8468C 8655C 8701A 9477A 9540T 10398A 10664C 10688G 10810T 10873T 10915T 11467G 11914G 12308G 12372A 12705C 13105A 13276A 13506C 13617C 13650C 14418T 14793G 15218G 15924G 16129G 16187C 16189T 16223C 16230A 16256T 16270T 16278C 16311T 16399G 16519T 16568_16569del	Female
PCA0053	Yes	-	8.75551	K1b2a	1	K1b2a	1	K1b2a	-	71.9981	7	16555	7	0	337	0	152T 247G 310C 521insCACA 769G 825T 1018G 1189C 1811G 2758G 2885T 3480G 3594C 4104A 4312C 5913A 7146A 7256C 7521G 8468C 8655C 8701A 9055A 9540T 9698C 10550G 10664C 10688G 10810T 10873T 10915T 11299C 11467G 11914G 12308G 12372A 12705C 12738G 12771A 13105A 13276A 13506C 13650C 14167T 14798C 16129G 16187C 16189T 16223C 16224C 16230A 16278C 16560_16566del	Female
PCA0054	-	-	4.11751	U3a1a	1	U3a1a	1	U3a1a	-	-	307	12782	3480	18	228	91	1_5del 146T 150T 152T 195T 247G 310C 769G 825T 1018G 1438A 1768_1779del 1811G 2285_2290del 2554_2597del 2758G 2885T 3010A 3594C 3846_3851del 3961_3980del 4104A 4312C 4473_4487del 4703C 4823_4827del 5219_5226del 5674_5675del 6457_6458del 6518T 7146A 7256C 7818_7835del 8274_8304del 8468C 8655C 8701A 9125del 9266A 9507_9520del 9540T 10398A 10445_10460del 10506G 10664C 10688G 10751T 10810T 10873T 109…	Female
PCA0055	-	-	1.19	-	-	-	-	-	-	-	11492	49	5028	262	0	75	-
PCA0056	-	-	8.00532	T2b6a	1	T2b6a	1	T2b6a	-	-	27	16302	240	0	337	0	1_26del 146T 152T 195T 247G 458T 709A 769G 825T 930A 1018G 1709A 1888A 2758G 2885T 3594C 4104A 4216C 4312C 4917G 5147A 5195T 7146A 7256C 7521G 8468C 8655C 8697A 8701A 9125T 9300A 9540T 10398A 10463C 10664C 10688G 10810T 10873T 10915T 11251G 11533T 11812G 11914G 12007A 12406A 12705C 13105A 13276A 13368A 13506C 13650C 14233G 14905A 15452A 15607G 15928A 16126C 16129G 16187C 16189T 16223C 16230A 1627…	Female
PCA0057	Yes	-	2.75944	J1c7a	0.5	J1c7a	1	J1c7a	Low coverage in shallow sequencing	14.3736	7	16542	20	0	337	0	146T 152T 185A 195T 228A 247G 295T 462T 489C 769G 825T 1018G 2758G 2885T 3010A 3594C 4104A 4216C 4312C 6464A 6554T 7146A 7256C 7521G 7810T 8468C 8655C 8701A 9540T 10664C 10688G 10810T 10873T 10915T 11251G 11914G 12127A 12612G 12705C 13105A 13276A 13506C 13650C 13681G 13708A 14798C 15452A 16069T 16092C 16126C 16129G 16187C 16189T 16223C 16230A 16261T 16278C 16311T 16519T 16564_16569del
PCA0058	-	-	1.34449	L1'2'3'4'5'6	0.2	L1'2'3'4'5'6	0.2	-	-	-	9310	523	6736	279	0	58	1_312del 489_610del 670_771del 825T 902_933del 1018G 1112_1783del 1834_1900del 1981_2040del 2090_2178del 2255_2500del 2575_2663del 2706A 2739_3036del 3106_3107del 3120_3132del 3207_3228del 3303_3602del 3718_3824del 3884_4036del 4070_4121del 4217_4318del 4359_4413del 4450_4520del 4557_4608del 4684_4690del 4822_4869del 4988_5263del 5388_5410del 5468_5504del 5583_5633del 5709_5726del 5776_5898del 59…
PCA0059	Yes	-	11.9858	K2a	1	K2a	1	K2a	ok	85.5369	2	16563	4	0	337	0	1del 195T 247G 314insC 709A 769G 825T 1018G 1811G 2758G 2885T 3480G 3594C 4104A 4312C 4561C 7146A 7256C 7521G 8468C 8655C 8701A 9055A 9540T 9698C 9716C 10398A 10550G 10664C 10688G 10810T 10873T 10915T 11299C 11467G 11914G 12308G 12372A 12705C 13105A 13276A 13506C 13650C 14167T 14798C 16129G 16187C 16189T 16223C 16224C 16230A 16278C 16569del	Female
PCA0060	Yes	-	11.8221	U5b1d1	1	U5b1d1	1	U5b1d1	ok	88.5874	0	16567	2	0	337	0	146T 150T 152T 195T 247G 299A 302C 521insCA 769G 825T 1018G 2758G 2885T 3197C 3594C 4104A 4312C 5437T 5656G 7146A 7256C 7521G 7768G 8468C 8655C 8701A 9426T 9477A 9540T 10398A 10664C 10688G 10810T 10873T 10915T 11467G 11914G 12308G 12372A 12705C 13105A 13276A 13506C 13617C 13650C 14182C 14891T 15721C 16129G 16187C 16189T 16192T 16223C 16230A 16270T 16278C 16311T 16519T 16569A	Male
PCA0061	-	-	11.448	H1ak	1	H1ak	1	H1ak	-	-	26	16465	78	0	324	13	1_16del 73A 146T 152T 195T 247G 308insCC 310insC 769G 825T 1018G 2706A 2758G 2885T 3010A 3103del 3594C 3666A 4104A 4312C 7028C 7146A 7256C 7521G 8269A 8468C 8655C 8701A 9540T 10398A 10664C 10688G 10810T 10873T 10915T 11719G 11914G 12705C 13105A 13276A 13506C 13650C 14766C 16129G 16187C 16189T 16223C 16230A 16278C 16311T 16559_16567del
PCA0062	Yes	-	5.06679	U4a2	1	U4a2	1	U4a2	ok	38.4867	20	16538	11	0	337	0	1_5del 146T 152T 247G 310C 499A 521insCACA 769G 825T 1018G 1811G 2758G 2885T 3594C 4104A 4312C 4646C 5207T 5999C 6047G 7146A 7256C 7521G 8468C 8655C 8701A 8818T 9540T 9755A 10083G 10398A 10664C 10688G 10810T 10873T 10915T 11332T 11467G 11914G 12308G 12372A 12705C 13105A 13276A 13506C 13650C 14620T 15693C 16129G 16187C 16189T 16223C 16230A 16278C 16311T 16356C 16543A 16552_16566del	Male
PCA0063	Yes	-	4.51885	H2a5	1	H2a5	1	H2a5	ok	69.9731	13	16549	7	0	337	0	73A 146T 152T 195T 247G 310C 769G 825T 1018G 1438A 1888A 2758G 2885T 3594C 4104A 4312C 4769A 5147A 7146A 7256C 7521G 8468C 8655C 8697A 8701A 9540T 10398A 10664C 10688G 10810T 10873T 10915T 11812G 11914G 12705C 13105A 13276A 13506C 13650C 13708A 14766C 14905A 15452A 15607G 16129G 16187C 16189T 16223C 16230A 16278C 16311T 16558_16569del	Male
PCA0064	-	-	1.52482	L1'2'3'4'5'6	0.8	L1'2'3'4'5'6	0.8	-	-	-	7240	979	8350	185	0	152	1_234del 247G 263A 310_383del 458_513del 678del 744_904del 932_970del 1005_1036del 1066_1110del 1189_1288del 1499_1521del 1576_1602del 1676_1745del 1828_1969del 2108_2179del 2247_2260del 2298_2383del 2423_2487del 2588_2603del 2678_2783del 2870_2924del 3041_3149del 3292_3418del 3480G 3504_3561del 3593_3598del 3605_3688del 3805_4162del 4203_4303del 4312C 4384_4405del 4481_4663del 4769A 4804_4843del…
PCA0066	Yes	-	3.03816	H2a5	1	H2a5	1	H2a5	ok	78.7569	2	16567	0	0	337	0	73A 146T 152T 195T 247G 310C 769G 825T 1018G 1438A 2706A 2758G 2885T 3594C 4104A 4312C 4769A 7028C 7146A 7256C 7521G 8468C 8655C 8701A 9540T 10398A 10664C 10688G 10810T 10873T 10915T 11719G 11914G 12705C 13105A 13276A 13506C 13650C 13708A 14766C 15607G 16129G 16187C 16189T 16223C 16230A 16278C 16311T 16566A 16569del	Male
*Haplogroup assigned based on Juras et al. 2014 results
**Low coverage in shallow sequencing - insufficient coverage to assign mtDNA haplogroup in shallow sequencing, thus rendering comparison with deep sequencing mtDNA haplogorup call impossible

## Sheet: S5
Table S5. Haplotype diversity (HD) results for extant populations and Kowalewko samples. HD analyzed in mtDNA HVS-I np. 16033-16365 and HVS-II np. 73-340
Population	n	HD	HDsd	Reference
Bologna	100	0.984	0.007	Bini, et al. 2003
Bosnia	144	0.989	0.004	Malyarchuk, et al. 2003
Budapest	211	0.992	0.003	Irwin, et al. 2007
Central Italy	83	0.991	0.006	Tagliabracci, et al. 2001
Czech Republic	93	0.991	0.005	Vanacek, et al. 2004
France	50	0.996	0.005	Rousselet, et al. 1998
Lessinia (Cimbrians)	40	0.970	0.013	Capocasa, et al. 2013
North-East Germany	300	0.993	0.002	Poetsch, et al. 2003
Portugal	241	0.987	0.004	Pereira, et al. 2000
Sappada	59	0.897	0.022	Capocasa, et al. 2013
Sauris	48	0.928	0.021	Capocasa, et al. 2013
Slovenia	104	0.988	0.005	Malyarchuk, et al. 2003
South Germany	200	0.982	0.005	Lutz, et al. 1998
South-West Switzerland	154	0.994	0.002	Dimo-Simonin, et al. 2000
Spain	312	0.995	0.001	Alvarez, et al. 2007
Timau	46	0.936	0.017	Capocasa, et al. 2013
Vojvodina	104	0.995	0.002	Zgonjanin, et al. 2010
West Austria	101	0.993	0.004	Parson, et al. 1998
West Germany	50	0.989	0.008	Baasner, et al. 1998
West Slovakia	70	0.997	0.003	Malyarchuk, et al. 2008
Kow-OVIA	31	1.000	0.0082	This study
References
ALVAREZ, J. C., JOHNSON, D. L., LORENTE, J. A., MARTINEZ-ESPIN, E., MARTINEZ-GONZALEZ, L. J., ALLARD, M., WILSON, M. R. & BUDOWLE, B. 2007. Characterization of human control region sequences for Spanish individuals in a forensic mtDNA data set. Leg Med (Tokyo), 9, 293-304.
BAASNER, A., SCHAFER, C., JUNGE, A. & MADEA, B. 1998. Polymorphic sites in human mitochondrial DNA control region sequences: population data and maternal inheritance. Forensic Sci Int, 98, 169-78.
BINI, C., CECCARDI, S., LUISELLI, D., FERRI, G., PELOTTI, S., COLALONGO, C., FALCONI, M. & PAPPALARDO, G. 2003. Different informativeness of the three hypervariable mitochondrial DNA regions in the population of Bologna (Italy). Forensic Sci Int, 135, 48-52.
DIMO-SIMONIN, N., GRANGE, F., TARONI, F., BRANDT-CASADEVALL, C. & MANGIN, P. 2000. Forensic evaluation of mtDNA in a population from south west Switzerland. Int J Legal Med, 113, 89-97.
MALYARCHUK, B. A., GRZYBOWSKI, T., DERENKO, M. V., CZARNY, J., DROBNIC, K. & MISCICKA-SLIWKA, D. 2003. Mitochondrial DNA variability in Bosnians and Slovenians. Ann Hum Genet, 67, 412-25.
MALYARCHUK, B. A., PERKOVA, M. A., DERENKO, M. V., VANECEK, T., LAZUR, J. & GOMOLCAK, P. 2008. Mitochondrial DNA variability in Slovaks, with application to the Roma origin. Ann Hum Genet, 72, 228-40.
PARSON, W., PARSONS, T. J., SCHEITHAUER, R. & HOLLAND, M. M. 1998. Population data for 101 Austrian Caucasian mitochondrial DNA d-loop sequences: application of mtDNA sequence analysis to a forensic case. Int J Legal Med, 111, 124-32.
PEREIRA, L., PRATA, M. J. & AMORIM, A. 2000. Diversity of mtDNA lineages in Portugal: not a genetic edge of European variation. Ann Hum Genet, 64, 491-506.
POETSCH, M., WITTIG, H., KRAUSE, D. & LIGNITZ, E. 2003. Mitochondrial diversity of a northeast German population sample. Forensic Sci Int, 137, 125-32.
ROUSSELET, F. & MANGIN, P. 1998. Mitochondrial DNA polymorphisms: a study of 50 French Caucasian individuals and application to forensic casework. Int J Legal Med, 111, 292-8.
TAGLIABRACCI, A., TURCHI, C., BUSCEMI, L. & SASSAROLI, C. 2001. Polymorphism of the mitochondrial DNA control region in Italians. Int J Legal Med, 114, 224-8.
VANECEK, T., VOREL, F. & SIP, M. 2004. Mitochondrial DNA D-loop hypervariable regions: Czech population data. Int J Legal Med, 118, 14-8.
ZGONJANIN, D., VESELINOVIC, I., KUBAT, M., FURAC, I., ANTOV, M., LONCAR, E., TASIC, M., VUKOVIC, R. & OMORJAN, R. 2010. Sequence polymorphism of the mitochondrial DNA control region in the population of Vojvodina Province, Serbia. Leg Med (Tokyo), 12, 104-7.

## Sheet: S6
Table S6. Nucleotide diversity results of extant populations and Kowalewko samples
Population	mtDNA HVS-I Nulecotide Diversity (π)	Reference
Biaka	.019	Jorde, et al. 1995, Jorde, et al. 1997, Jorde, et al. 2000
Mbuti	.021	Jorde, et al. 1995, Jorde, et al. 1997, Jorde, et al. 2000
Nguni	.022	Jorde, et al. 1995, Jorde, et al. 1997, Jorde, et al. 2000
San	.018	Jorde, et al. 1995, Jorde, et al. 1997, Jorde, et al. 2000
Sotho/Tswana	0.025	Jorde, et al. 1995, Jorde, et al. 1997, Jorde, et al. 2000
Tsonga	0.017	Jorde, et al. 1995, Jorde, et al. 1997, Jorde, et al. 2000
Cambodian	0.013	Jorde, et al. 2000
Chinese	0.015	Jorde, et al. 2000
Japanese	0.014	Jorde, et al. 2000
Malay	0.017	Jorde, et al. 2000
Vietnamese	0.016	Jorde, et al. 2000
Finnish	0.010	Jorde, et al. 2000
French	0.006	Jorde, et al. 2000
Northern European	0.009	Jorde, et al. 2000
Polish	0.006	Jorde, et al. 2000
Kow-OVIA	0.007922	This study
Kow-OVIA-F	0.009185	This study
Kow-OVIA-M	0.006987	This study
References
JORDE, L. B., ROGERS, A. R., BAMSHAD, M., WATKINS, W. S., KRAKOWIAK, P., SUNG, S., KERE, J. & HARPENDING, H. C. 1997. Microsatellite diversity and the demographic history of modern humans. Proc Natl Acad Sci U S A,94,3100-3.
JORDE, L. B., WATKINS, W. S., BAMSHAD, M. J., DIXON, M. E., RICKER, C. E., SEIELSTAD, M. T. & BATZER, M. A. 2000. The distribution of human genetic diversity: a comparison of mitochondrial, autosomal, and Y-chromosome data. Am J Hum Genet,66,979-88.

## Sheet: S7
Table S7. Published ancient mtDNA data
Period	Population/Archaeological Culture	Region	Country	Site	Individual	HVS-I haplotype (RSRS)	non-informative mutations	HVS-I range	Haplogroup	Reference	CEPT/EPT inclusion
Paleolith / Mesolith	Hunter Gatherers Central-North Europe	Central North Europe	Poland	Dudka	Dudka3	A16129G T16187C T16223C G16230A A16265G C16270T T16278C C16311T		15997-16409	U5b1	Bramanti et al. 2009	CEPT/EPT
			Luxembourg	Loschbour	Loschbour	A16129G T16187C C16189T C16192T T16223C G16230A C16270T T16278C C16311T	C16519T	16000-16569	U5b1a	Fu et al 2013	CEPT/EPT
			Lithuania	Donkalnis	Donkalnis1	A16129G T16187C C16189T C16192T T16223C G16230A C16270T T16278C C16311T		15997-16409	U5b2	Bramanti et al. 2009	CEPT/EPT
			Lithuania	Kretuonas	Kretuonas3	A16129G T16187C C16189T C16192T T16223C G16230A C16270T T16278C C16311T		15997-16409	U5b2	Bramanti et al. 2009	CEPT/EPT
			Lithuania	Kretuonas	Kretuonas1	A16129G T16187C C16189T C16192T T16223C G16230A C16270T T16278C C16311T		15997-16409	U5b2	Bramanti et al. 2009	CEPT/EPT
			Lithuania	Spiginas	Spiginas4	A16129G T16187C C16189T T16223C G16230A T16278C C16311T T16356C		15997-16409	U4	Bramanti et al. 2009	CEPT/EPT
			Germany	Blättehӧhle	BLA2	A16129G T16187C C16189T T16223C G16230A T16278C C16311T			U	Bollongino 2013	CEPT/EPT
			Germany	Blättehӧhle	BLA20	A16129G T16187C C16189T C16192T T16223C G16230A C16256T C16270T T16278C C16311T			U5a1	Bollongino 2013	CEPT/EPT
			Germany	Blättehӧhle	BLA19	A16129G T16187C C16189T C16192T T16223C G16230A C16256T C16270T T16278C C16294T C16311T			U5a	Bollongino 2013	CEPT/EPT
			Germany	Blättehӧhle	BLA6	A16129G T16172C T16187C T16223C G16230A C16270T T16278C C16311T G16398A			U5b2a2	Bollongino 2013	CEPT/EPT
			Germany	Blättehӧhle	BLA3	A16129c T16187C T16223C G16230A T16278C C16311T T16362C G16391A			U2e	Bollongino 2013	CEPT/EPT
			Croatia	Vela Spila	Stanko/Korcula	A16129G T16187C C16189T T16223C G16230A C16270T T16278C			U5b2a5	Szécsényi-Nagy et al. 2015	CEPT/EPT
			Hungary	Tiszaszӧlӧs-Domaha’za	KO1	A16129G T16187C 16189T T16223C G16230A T16278C			R3	Gamba 2014	CEPT/EPT
	Hunter Gatherers South West Europe	South West Europe	Portugal	Toledo	Tol1	A16129G C16174T T16187C C16192T T16223C G16230A C16270T T16278C		16050-16400	H1b1a'c'd'h	Chandler 2003, Chandler et al. 2005	EPT
			Portugal	Arapouco	Ara7	A16129G T16187C C16189T G16230A T16278C C16311T G16390A		16050-16400	U5b1c2	Chandler 2003, Chandler et al. 2005	EPT
			Portugal	Arapouco	Ara10	A16129G T16187C T16223C G16230A T16278C C16311T T16356C T16362C		16050-16400	N*	Chandler 2003, Chandler et al. 2005	EPT
			Portugal	Cabeço das Amoreiras	CdA3	A16129G T16187C C16189T C16222T T16223C G16230A C16261T T16278C		16050-16400	U4	Chandler 2003, Chandler et al. 2005	EPT
			Portugal	Cabeço de Pez	CdP3	A16129G T16187C T16223C G16230A T16278C C16311T T16356C T16362C		16050-16400	H	Chandler 2003, Chandler et al. 2005	EPT
			Portugal	Cabeço de Pez	CdP4	C16111T A16129G T16187C C16189T G16230A T16278C C16311T		16050-16400	H1b1a'c'd'h	Chandler 2003, Chandler et al. 2005	EPT
			Portugal	Cabeço de Pez	CdP5	T16093C A16129G T16187C C16189T T16223C G16230A T16278C C16311T T16362C		15998-16400	N*	Chandler 2003, Chandler et al. 2005	EPT
			Spain	La Chora	CH.1	A16129G T16187C C16189T T16223C G16230A T16278C C16311T		15998-16400	H	Hervella 2010, Hervella et al. 2012	EPT
			Spain	La Pasiega	PS.1	A16129G T16187C C16189T T16223C G16230A C16270T T16278C C16311T		15998-16400	H	Hervella 2010, Hervella et al. 2012	EPT
			Spain	Erralla	ERR.1	A16051G A16129G T16187C C16192T T16223C G16230A C16270T T16278C C16311T		15998-16400	U5b	Hervella 2010, Hervella et al. 2012	EPT
			Spain	Aizpea	AIZ	A16129G T16187C C16189T C16192T T16223C G16230A C16270T T16278C C16311T	C16519T	16000-16569	U5b	Hervella 2010, Hervella et al. 2012	EPT
			Spain	La Braña	BRA1	A16129G T16187C C16189T C16192T T16223C G16230A C16270T T16278C C16311T		16055-16378	U5b2c1	Sánchez-Quinto et al. 2012	EPT
			Spain	La Braña	BRA2	A16051G A16129G T16187C C16189T T16223C G16230A T16278C C16311T	C16519T	16000-16569	U5b	Sánchez-Quinto et al. 2012	EPT
	Hunter Gatherers Eastern Europe	Eastern Europe	Russia	Kostenki	Kostrenki	A16051G A16129G T16187C C16189T T16223C G16230A T16278C C16311T	C16519T	16000-16569	U2	Krause et al. 2010	EPT
			Russia	Chekalino	ChekalinoIVa	A16129G T16187C C16189T C16192T T16223C G16230A C16256T C16270T T16278C C16294T C16311T		15997-16409	U5a	Bramanti et al. 2009	EPT
			Russia	Lebyazhinka	LebyazhinkaIV	A16129G T16187C C16189T C16192T T16223C G16230A C16256T C16270T T16278C C16311T A16399G		15997-16409	U5a1	Bramanti et al. 2009	EPT
			Russia	Popovo	Po2	T16093C A16129G T16187C C16189T T16223C G16230A T16278C C16311T T16356C		16056-16410	U4	Der Sarkissian et al. 2013	EPT
			Russia	Popovo	Po4	A16129G T16187C C16189T T16223C G16230A T16278C C16311T T16356C		16056-16410	U4	Der Sarkissian et al. 2013	EPT
			Russia	Yuzhnyy Oleni Ostrov	UZOO-7	A16129G T16187C G16230A T16278C T16298C C16311T T16325C C16327T		16056-16410	C1	Der Sarkissian et al. 2013	EPT
			Russia	Yuzhnyy Oleni Ostrov	UZOO-8	A16129G T16187C G16230A T16278C T16298C C16311T T16325C C16327T		16056-16410	C1	Der Sarkissian et al. 2013	EPT
			Russia	Yuzhnyy Oleni Ostrov	UZOO-43	A16129c T16187C T16223C G16230A T16278C C16311T T16362C		16056-16410	U2e	Der Sarkissian et al. 2013	EPT
			Russia	Yuzhnyy Oleni Ostrov	UZOO-46	A16129c T16187C T16223C G16230A T16278C C16311T T16362C		16056-16410	U2e	Der Sarkissian et al. 2013	EPT
			Russia	Yuzhnyy Oleni Ostrov	UZOO-16	T16093C A16129G T16187C C16189T T16223C G16230A T16278C C16311T T16356C		16056-16410	U4	Der Sarkissian et al. 2013	EPT
			Russia	Yuzhnyy Oleni Ostrov	UZOO-40	T16093C A16129G T16187C C16189T T16223C G16230A T16278C C16311T T16356C		16056-16410	U4	Der Sarkissian et al. 2013	EPT
			Russia	Yuzhnyy Oleni Ostrov	UZOO-70	A16129G T16187C C16189T C16192T T16223C G16230A C16256T C16270T T16278C C16311T A16318G		16056-16410	U5a	Der Sarkissian et al. 2013	EPT
			Russia	Yuzhnyy Oleni Ostrov	UZOO-74	A16129G T16187C G16230A T16278C T16298C C16311T T16325C C16327T		16056-16410	C1	Der Sarkissian et al. 2013	EPT
			Russia	Yuzhnyy Oleni Ostrov	UZOO-77	A16129G T16187C C16189T T16223C G16230A A16235G T16278C T16362C		16056-16410	H	Der Sarkissian et al. 2013	EPT
Neolithic	Starčevo culture (STA)	Hungary / Croatia	Hungary	Alsónyék-Bátaszék, Mérnöki telep	BAM 1	T16124C T16126C A16129G T16187C C16189T T16223C G16230A T16278C C16294T C16296T T16304C C16311T		16045-16402	T2b	Szécsényi-Nagy et al. 2015	CEPT/EPT
			Hungary	Alsónyék-Bátaszék, Mérnöki telep	BAM 2	A16129G T16172C T16187C C16189T T16223C T16224C G16230A T16278C		16010-16402	K	Szécsényi-Nagy et al. 2015	CEPT/EPT
			Hungary	Alsónyék-Bátaszék, Mérnöki telep	BAM 3	A16129G T16187C C16189T G16230A T16278C C16292T C16311T		16010-16405	W	Szécsényi-Nagy et al. 2015	CEPT/EPT
			Hungary	Alsónyék-Bátaszék, Mérnöki telep	BAM 4	A16129G T16187C C16189T T16223C T16224C G16230A T16278C		16018-16409	K	Szécsényi-Nagy et al. 2015	CEPT/EPT
			Hungary	Alsónyék-Bátaszék, Mérnöki telep	BAM 5	T16126C A16129G G16153A T16187C C16189T T16223C G16230A T16278C C16294T C16296T C16311T		16045-16402	T2e	Szécsényi-Nagy et al. 2015	CEPT/EPT
			Hungary	Alsónyék-Bátaszék, Mérnöki telep	BAM 6	A16129G T16187C C16189T T16223C G16230A T16278C T16298C C16311T		16057-16402	V	Szécsényi-Nagy et al. 2015	CEPT/EPT
			Hungary	Alsónyék-Bátaszék, Mérnöki telep	BAM 7	T16093C A16129G T16187C C16189T T16223C T16224C 16225.1C G16230A T16278C		16055-16402	K1	Szécsényi-Nagy et al. 2015	CEPT/EPT
			Hungary	Alsónyék-Bátaszék, Mérnöki telep	BAM 8	T16093C T16126C A16129G T16187C T16223C G16230A T16278C C16294T C16296T T16304C C16311T		16010-16409	T2	Szécsényi-Nagy et al. 2015	CEPT/EPT
			Hungary	Alsónyék-Bátaszék, Mérnöki telep	BAM 9	T16093C A16129G T16187C T16223C T16224C G16230A T16278C		16018-16406	K1a	Szécsényi-Nagy et al. 2015	CEPT/EPT
			Hungary	Alsónyék-Bátaszék, Mérnöki telep	BAM 10	A16129G T16187C C16189T T16223C G16230A T16278C C16311T		16012-16409	H	Szécsényi-Nagy et al. 2015	CEPT/EPT
			Hungary	Alsónyék-Bátaszék, Mérnöki telep	BAM 11	A16129G T16187C C16189T T16223C G16230A T16278C C16311T		16011-16402	H	Szécsényi-Nagy et al. 2015	CEPT/EPT
			Hungary	Alsónyék-Bátaszék, Mérnöki telep	BAM 12	A16129G T16187C C16189T T16223C G16230A T16278C C16311T A16343G		16012-16409	U3	Szécsényi-Nagy et al. 2015	CEPT/EPT
			Hungary	Alsónyék-Bátaszék, Mérnöki telep	BAM 13	A16129G A16183c T16187C G16230A C16311T		15997-16402	X2	Szécsényi-Nagy et al. 2015	CEPT/EPT
			Hungary	Alsónyék-Bátaszék, Mérnöki telep	BAM 14	C16069T T16126C A16129G T16187C C16189T T16223C G16230A T16278C C16311T		16011-16409	J1c	Szécsényi-Nagy et al. 2015	CEPT/EPT
			Hungary	Alsónyék-Bátaszék, Mérnöki telep	BAM 15	A16129G T16187C G16230A C16311T T16362C		16055-16402	X2	Szécsényi-Nagy et al. 2015	CEPT/EPT
			Hungary	Alsónyék-Bátaszék, Mérnöki telep	BAM 16	A16129G T16187C C16189T T16223C T16224C G16230A T16278C		16039-16405	K	Szécsényi-Nagy et al. 2015	CEPT/EPT
			Hungary	Alsónyék-Bátaszék, Mérnöki telep	BAM 17	T16126C A16129G A16163G C16186T T16187C T16223C G16230A T16278C C16294T C16311T		16045-16402	T1a	Szécsényi-Nagy et al. 2015	CEPT/EPT
			Hungary	Alsónyék-Bátaszék, Mérnöki telep	BAM 18	C16069T T16126C A16129G T16187C C16189T T16223C G16230A T16278C C16311T		16045-16402	J	Szécsényi-Nagy et al. 2015	CEPT/EPT
			Hungary	Alsónyék-Bátaszék, Mérnöki telep	BAM 19	T16093C A16129G T16187C C16189T T16223C T16224C G16230A T16278C		15997-16402	K1a	Szécsényi-Nagy et al. 2015	CEPT/EPT
			Hungary	Alsónyék-Bátaszék, Mérnöki telep	BAM 20	T16126C A16129G T16187C C16189T T16223C G16230A T16278C C16294T C16296T T16304C C16311T		16011-16402	T2b	Szécsényi-Nagy et al. 2015	CEPT/EPT
			Hungary	Alsónyék-Bátaszék, Mérnöki telep	BAM 21	T16126C A16129G T16187C C16189T T16223C G16230A T16278C C16294T T16304C C16311T		16027-16409	T2b	Szécsényi-Nagy et al. 2015	CEPT/EPT
			Hungary	Alsónyék-Bátaszék, Mérnöki telep	BAM 22	T16086C A16129G C16147a T16172C T16187C C16189T G16230A C16248T T16278C C16311T C16320T C16355T		16028-16409	N1a1a	Szécsényi-Nagy et al. 2015	CEPT/EPT
			Hungary	Alsónyék-Bátaszék, Mérnöki telep	BAM 23	A16129G C16179T T16187C G16230A C16311T T16362C		16025-16405	X2	Szécsényi-Nagy et al. 2015	CEPT/EPT
			Hungary	Alsónyék-Bátaszék, Mérnöki telep	BAM 24	T16093C A16129G T16187C C16189T T16223C T16224C G16230A T16278C		15997-16402	K1	Szécsényi-Nagy et al. 2015	CEPT/EPT
			Hungary	Alsónyék-Bátaszék, Mérnöki telep	BAM 25	A16129G C16147a T16172C T16187C C16189T C16193T G16230A C16248T T16278C C16311T C16355T		16057-16409	N1a1	Szécsényi-Nagy et al. 2015	CEPT/EPT
			Hungary	Alsónyék-Bátaszék, Mérnöki telep	BAM 26	T16126C A16129G T16187C C16189T T16223C G16230A T16278C C16294T C16296T T16304C C16311T		16057-16409	T2b	Szécsényi-Nagy et al. 2015	CEPT/EPT
			Hungary	Lánycsók, Gata-Csotola	LGCS1	T16093C A16129G T16187C C16189T G16230A T16278C C16292T C16311T		16003-16409	W	Szécsényi-Nagy et al. 2015	CEPT/EPT
			Hungary	Lánycsók, Gata-Csotola	LGCS2	A16129G C16147a T16172C T16187C G16230A C16248T G16274A T16278C C16311T C16355T		16056-16402	N1a1	Szécsényi-Nagy et al. 2015	CEPT/EPT
			Hungary	Lánycsók, Gata-Csotola	LGCS3	A16129G T16187C C16189T T16223C G16230A T16278C T16304C C16311T		16013-16409	H5	Szécsényi-Nagy et al. 2015	CEPT/EPT
			Hungary	Lánycsók, Gata-Csotola	LGCS4	T16093C A16129G T16187C T16223C T16224C G16230A T16278C		16003-16409	K1a	Szécsényi-Nagy et al. 2015	CEPT/EPT
			Hungary	Lánycsók, Csata-alja	M6_116.1	A16129G T16187C C16189T T16223C G16230A T16278C C16311T T16356C		16003-16409	U4	Szécsényi-Nagy et al. 2015	CEPT/EPT
			Hungary	Lánycsók, Csata-alja	M6_116.4	A16129G A16166G T16187C C16189T T16223C T16224C G16230A T16278C		16012-16409	K	Szécsényi-Nagy et al. 2015	CEPT/EPT
			Hungary	Lánycsók, Csata-alja	M6_116.9	T16126C A16129G T16187C C16189T T16223C G16230A T16278C C16292T C16294T C16311T		16056-16402	T2c	Szécsényi-Nagy et al. 2015	CEPT/EPT
			Croatia	Vinkovci Nama	VINK 1	T16093C A16129G T16187C C16189T T16223C T16224C G16230A T16278C		16021-16402	K1a	Szécsényi-Nagy et al. 2015	CEPT/EPT
			Croatia	Vinkovci Nama	VINK 2	C16069T T16126C A16129G T16187C C16189T T16223C T16224C G16230A C16261T T16278C C16311T		16025-16409	J1c	Szécsényi-Nagy et al. 2015	CEPT/EPT
			Croatia	Vinkovci Nama	VINK 3	A16129G T16187C C16189T T16223C G16230A T16278C T16298C C16311T		16056-16409	HV0	Szécsényi-Nagy et al. 2015	CEPT/EPT
			Croatia	Vinkovci Nama	VINK 5	T16093C A16129G T16187C T16223C T16224C G16230A T16278C		16056-16402	K1a	Szécsényi-Nagy et al. 2015	CEPT/EPT
			Croatia	Vinkovci Jugobanka	VINJ 1	T16126C A16129G T16187C C16189T T16223C G16230A T16278C C16294T C16296T T16304C C16311T		16018-16409	T2b	Szécsényi-Nagy et al. 2015	CEPT/EPT
			Croatia	Vinkovci Jugobanka	VINJ 2	T16093C A16129G T16187C C16189T T16223C T16224C G16230A C16261T T16278C		16018-16402	K	Szécsényi-Nagy et al. 2015	CEPT/EPT
			Croatia	Vinkovci Jugobanka	VINJ 3	A16129G T16187C C16189T T16223C G16230A T16278C T16298C C16311T		16056-16409	V	Szécsényi-Nagy et al. 2015	CEPT/EPT
			Croatia	Vinkovci Jugobanka	VINJ 4	A16129G A16162G T16187C C16189T T16223C G16230A T16278C T16298C C16311T		16007-16409	V6	Szécsényi-Nagy et al. 2015	CEPT/EPT
			Croatia	Vukovar Gimnazija	VUKG 1	C16069T T16126C A16129G T16187C C16189T T16223C G16230A T16278C A16302G C16311T		16018-16409	J1c	Szécsényi-Nagy et al. 2015	CEPT/EPT
			Croatia	Vukovar Gimnazija	VUKG 3	C16069T T16126C A16129G T16187C C16189T T16223C G16230A T16278C A16302G C16311T		16012-16409	J1c	Szécsényi-Nagy et al. 2015	CEPT/EPT
			Croatia	Vukovar Gimnazija	VUKG 4	T16126C A16129G T16187C C16189T T16223C G16230A T16278C C16294T C16296T T16304C C16311T		16020-16409	T2b	Szécsényi-Nagy et al. 2015	CEPT/EPT
	Linearbandkeramik culture in Transdanubia (LBKT)	Hungary	Hungary	Balatonszárszó-Kis-erdei-dűlő	BSZ 5	A16129G C16147a T16154C T16172C T16187C C16189T G16230A C16248T T16278C C16311T C16320T C16355T		16056-16409	N1a1a3	Szécsényi-Nagy et al. 2015	CEPT/EPT
			Hungary	Balatonszárszó-Kis-erdei-dűlő	BSZ 9	C16069T T16126C A16129G T16187C C16189T T16223C G16230A T16278C C16311T		15997-16409	J	Szécsényi-Nagy et al. 2015	CEPT/EPT
			Hungary	Balatonszárszó-Kis-erdei-dűlő	BSZ 15	A16129G T16187C C16189T T16223C G16230A T16278C C16311T		15997-16409	H	Szécsényi-Nagy et al. 2015	CEPT/EPT
			Hungary	Balatonszárszó-Kis-erdei-dűlő	BSZ 19	A16129G T16187C C16189T T16223C G16230A T16278C		15997-16409	HV	Szécsényi-Nagy et al. 2015	CEPT/EPT
			Hungary	Balatonszárszó-Kis-erdei-dűlő	BSZ 21	C16069T T16126C A16129G T16187C C16189T T16223C G16230A T16278C C16311T		15997-16409	J	Szécsényi-Nagy et al. 2015	CEPT/EPT
			Hungary	Balatonszemes-Bagódomb	BAB 3	A16129G T16187C C16189T T16223C G16230A T16278C C16311T		16013-16402	H	Szécsényi-Nagy et al. 2015	CEPT/EPT
			Hungary	Balatonszemes-Bagódomb	BAB 4	A16129G T16187C C16189T T16223C G16230A T16278C C16311T C16320T		15997-16402	H26b	Szécsényi-Nagy et al. 2015	CEPT/EPT
			Hungary	Balatonszemes-Bagódomb	BAB 5	A16129G T16187C C16189T T16223C G16230A C16261T T16278C C16311T		16004-16409	H	Szécsényi-Nagy et al. 2015	CEPT/EPT
			Hungary	Balatonszemes-Bagódomb	BAB 6	A16129G T16187C C16189T T16223C G16230A T16278C C16311T		16012-16409	H	Szécsényi-Nagy et al. 2015	CEPT/EPT
			Hungary	Bölcske-Gyűrűsvölgy	BÖVÖ 1	T16093C A16129G T16187C C16189T T16223C G16230A T16278C C16311T		16003-16403	H	Szécsényi-Nagy et al. 2015	CEPT/EPT
			Hungary	Bölcske-Gyűrűsvölgy	BÖVÖ 2	C16069T T16126C A16129G T16187C C16189T T16223C G16230A T16278C C16311T		16011-16409	J	Szécsényi-Nagy et al. 2015	CEPT/EPT
			Hungary	Bölcske-Gyűrűsvölgy	BÖVÖ 3	A16129G T16187C C16189T T16223C G16230A T16278C C16311T		16011-16409	H	Szécsényi-Nagy et al. 2015	CEPT/EPT
			Hungary	Bölcske-Gyűrűsvölgy	BÖVÖ 4	A16129G T16187C C16189T T16223C T16224C G16230A T16278C		16004-16402	K	Szécsényi-Nagy et al. 2015	CEPT/EPT
			Hungary	Bölcske-Gyűrűsvölgy	BÖVÖ 5	T16093C A16129G T16187C C16189T T16223C T16224C G16230A T16278C		16026-16402	K1a	Szécsényi-Nagy et al. 2015	CEPT/EPT
			Hungary	Budakeszi 4/8 Szőlőskert-Tangazdaság	BUD 1	A16129G T16187C C16189T C16192T T16223C G16230A T16249C C16256T C16270T T16278C C16311T A16399G		16028-16409	U5a1	Szécsényi-Nagy et al. 2015	CEPT/EPT
			Hungary	Budakeszi 4/8 Szőlőskert-Tangazdaság	BUD 2	A16129G T16187C C16189T T16223C G16230A T16278C T16298C C16311T		16026-16409	V	Szécsényi-Nagy et al. 2015	CEPT/EPT
			Hungary	Budakeszi 4/8 Szőlőskert-Tangazdaság	BUD 3	T16126C A16129G G16153A T16187C C16189T T16223C G16230A T16278C C16294T C16296T C16311T		16026-16409	T2e	Szécsényi-Nagy et al. 2015	CEPT/EPT
			Hungary	Budakeszi 4/8 Szőlőskert-Tangazdaság	BUD 4	T16126C A16129G A16163G C16186T T16187C T16223C G16230A T16278C C16294T C16311T		16025-16409	T1a	Szécsényi-Nagy et al. 2015	CEPT/EPT
			Hungary	Budakeszi 4/8 Szőlőskert-Tangazdaság	BUD 5	T16126C A16129G T16187C C16189T T16223C G16230A T16278C C16294T C16296T C16311T		16026-16409	T2	Szécsényi-Nagy et al. 2015	CEPT/EPT
			Hungary	Budakeszi 4/8 Szőlőskert-Tangazdaság	BUD 7	A16129G T16187C C16189T T16223C G16230A T16278C C16311T		16045-16402	H	Szécsényi-Nagy et al. 2015	CEPT/EPT
			Hungary	Budakeszi 4/8 Szőlőskert-Tangazdaság	BUD 9	A16051G T16092C A16129G C16179T T16187C C16189T T16223C G16230A G16274A T16278C C16311T		16045-16402	U2	Szécsényi-Nagy et al. 2015	CEPT/EPT
			Hungary	Budakeszi 4/8 Szőlőskert-Tangazdaság	BUD 10	A16129G T16187C C16189T T16223C G16230A T16278C C16311T		16058-16402	H	Szécsényi-Nagy et al. 2015	CEPT/EPT
			Hungary	Budakeszi 4/8 Szőlőskert-Tangazdaság	BUD 12	T16126C A16129G T16187C C16189T T16223C G16230A T16278C C16294T C16296T T16304C C16311T		16057-16402	T2b	Szécsényi-Nagy et al. 2015	CEPT/EPT
			Hungary	Budakeszi 4/8 Szőlőskert-Tangazdaság	BUD 13	A16129G T16187C C16189T T16223C G16230A T16278C T16304C C16311T		15999-16409	H5	Szécsényi-Nagy et al. 2015	CEPT/EPT
			Hungary	Budakeszi 4/8 Szőlőskert-Tangazdaság	BUD 14	T16093C A16129G T16187C C16189T T16223C T16224C G16230A T16278C		15997-16409	K1a	Szécsényi-Nagy et al. 2015	CEPT/EPT
			Hungary	Budakeszi 4/8 Szőlőskert-Tangazdaság	BUD 15	A16129G T16187C C16189T C16192T T16223C G16230A T16278C T16304C C16311T		16045-16402	H5	Szécsényi-Nagy et al. 2015	CEPT/EPT
			Hungary	Harta-Gátőrház	HARG 1	T16126C A16129G T16187C C16189T T16223C G16230A T16278C C16294T C16296T T16304C C16311T		16045-16402	T2b	Szécsényi-Nagy et al. 2015	CEPT/EPT
			Hungary	Harta-Gátőrház	HARG 2	T16086C A16129G C16147a T16172C T16187C C16189T G16230A C16248T T16278C C16311T C16320T C16355T		16001-16409	N1a1a	Szécsényi-Nagy et al. 2015	CEPT/EPT
			Hungary	Harta-Gátőrház	HARG 3	T16126C A16129G T16187C C16189T T16223C G16230A T16278C C16292T C16294T C16296T C16311T		15998-16409	T2c	Szécsényi-Nagy et al. 2015	CEPT/EPT
			Hungary	Harta-Gátőrház	HARG 4	A16129G T16187C C16189T T16223C T16224C G16230A T16278C G16398A		16011-16409	K	Szécsényi-Nagy et al. 2015	CEPT/EPT
			Hungary	Harta-Gátőrház	HARG 5	T16126C A16129G T16187C C16189T T16223C G16230A T16278C C16294T C16296T T16304C C16311T		16025-16409	T2b	Szécsényi-Nagy et al. 2015	CEPT/EPT
			Hungary	M85 Enese elkerülő 02. Kóny, Proletár-dűlő II	KON 1	A16129G T16187C C16189T T16223C G16230A T16278C C16311T		16045-16409	H	Szécsényi-Nagy et al. 2015	CEPT/EPT
			Hungary	M85 Enese elkerülő 02. Kóny, Proletár-dűlő II	KON 3	T16126C A16129G T16187C C16189T T16223C G16230A T16278C C16294T C16296T T16304C C16311T		16056-16402	T2b	Szécsényi-Nagy et al. 2015	CEPT/EPT
			Hungary	M85 Enese elkerülő 02. Kóny, Proletár-dűlő II	KON 4	T16126C A16129G C16147T T16187C C16189T T16223C G16230A T16278C C16294T C16296T T16297C T16304C C16311T		16045-16402	T2b23a	Szécsényi-Nagy et al. 2015	CEPT/EPT
			Hungary	M85 Enese elkerülő 02. Kóny, Proletár-dűlő II	KON 5	T16126C A16129G C16147T T16187C C16189T T16223C G16230A T16278C C16294T C16296T T16297C T16304C C16311T		16046-16402	T2b23a	Szécsényi-Nagy et al. 2015	CEPT/EPT
			Hungary	Szemely-Hegyes	SZEH 4	A16129G C16147a T16154C T16172C T16187C C16189T G16230A C16248T T16278C A16300G C16311T C16320T C16355T		16018-16409	N1a1a3	Szécsényi-Nagy et al. 2015	CEPT/EPT
			Hungary	Szemely-Hegyes	SZEH 9	A16129G C16147a T16154C T16172C T16187C C16189T G16230A C16248T T16278C C16311T C16320T C16355T		16025-16409	N1a1a3	Szécsényi-Nagy et al. 2015	CEPT/EPT
			Hungary	Tolna-Mözs	TOLM 3	T16126C A16129G G16153A T16187C C16189T T16223C G16230A T16278C C16294T C16296T C16311T		16031-16409	T2e	Szécsényi-Nagy et al. 2015	CEPT/EPT
			Hungary	Tolna-Mözs	TOLM 4	A16129G T16187C C16189T T16223C T16224C G16230A T16278C		16056-16402	K	Szécsényi-Nagy et al. 2015	CEPT/EPT
	Cardial and Epicardial culture	Iberian Peninsula	Spain	Chaves	1CH0102	A16129G T16187C C16189T T16223C T16224C G16230A T16278C		16106-16399	K	Gamba et al. 2012	EPT
			Spain	Chaves	2CH0102	A16129G T16187C C16189T T16223C G16230A T16278C C16311T		16106-16399	H	Gamba et al. 2012	EPT
			Spain	Chaves	3CH01	T16187C C16189T T16223C G16230A T16278C C16311T		16106-16399	H	Gamba et al. 2012	EPT
			Spain	Can Sadurni	CSA0511	A16129G T16187C C16189T G16230A T16278C C16311T T16362C		16106-16399	N*	Gamba et al. 2012	EPT
			Spain	Can Sadurni	CSA152223	A16129G T16187C C16189T T16223C T16224C G16230A T16278C		16106-16399	K	Gamba et al. 2012	EPT
			Spain	Can Sadurni	CSA16	A16129G T16187C C16189T T16223C G16230A T16278C C16311T T16362C		16106-16399	H	Gamba et al. 2012	EPT
			Spain	Can Sadurni	CSA26	A16129G T16187C G16230A C16311T	A16183c	16106-16399	X	Gamba et al. 2012	EPT
			Spain	Can Sadurni	CSA29	A16129G C16147T T16187C C16189T G16230A T16278C C16311T T16362C		16106-16399	N*	Gamba et al. 2012	EPT
			Spain	Sant Pau del Camp	6SP0102	A16129G T16187C C16189T T16223C T16224C G16230A T16278C		16106-16399	K	Gamba et al. 2012	EPT
			Spain	Sant Pau del Camp	26SP0102	A16129G T16187C C16189T C16218T T16223C G16230A T16278C C16311T C16328a T16362C		16106-16399	H20a	Gamba et al. 2012	EPT
			Spain	Sant Pau del Camp	27SP0102	A16129G C16147T T16187C C16189T G16230A T16278C C16311T T16362C		16106-16399	N*	Gamba et al. 2012	EPT
			Spain	Avellaner cave	AVE01	T16093C A16129G T16187C C16189T T16223C T16224C G16230A T16278C		16009-16390	K1a	Lacan 2011, Lacan et al. 2011b	EPT
			Spain	Avellaner cave	AVE02	T16093C A16129G T16187C C16189T T16223C T16224C G16230A T16278C		16009-16390	K1a	Lacan 2011, Lacan et al. 2011b	EPT
			Spain	Avellaner cave	AVE03	A16129G T16187C C16189T T16223C G16230A T16278C C16311T		16009-16390	H3	Lacan 2011, Lacan et al. 2011b	EPT
			Spain	Avellaner cave	AVE04	T16126C A16129G T16187C C16189T T16223C G16230A T16278C C16294T C16296T T16304C C16311T		16009-16390	T2b	Lacan 2011, Lacan et al. 2011b	EPT
			Spain	Avellaner cave	AVE05	T16126C A16129G T16187C C16189T T16223C G16230A T16278C C16294T C16296T T16304C C16311T		16009-16390	T2b	Lacan 2011, Lacan et al. 2011b	EPT
			Spain	Avellaner cave	AVE06	T16093C A16129G T16187C C16189T T16223C T16224C G16230A T16278C		16009-16390	K1a	Lacan 2011, Lacan et al. 2011b	EPT
			Spain	Avellaner cave	AVE07	A16051G A16129G T16187C T16223C G16230A C16270T T16278C C16311T		16009-16390	U5b	Lacan 2011, Lacan et al. 2011b	EPT
	Neolithic in Portugal		Portugal	Algar do Bom Santo	ABS.AE1.521	T16187C C16189T T16223C G16230A T16278C C16311T		16050-16400	H	Chandler 2003, Chandler et al. 2005	EPT
			Portugal	Algar do Bom Santo	ABS.AE2.175	A16129G T16187C C16189T T16223C G16230A C16256T C16270T T16278C C16311T A16399G		16050-16400	U5a1a'g	Chandler 2003, Chandler et al. 2005	EPT
			Portugal	Algar do Bom Santo	ABS.BB4.250	A16129G T16187C C16189T T16223C G16230A T16278C C16311T		16050-16400	H	Chandler 2003, Chandler et al. 2005	EPT
			Portugal	Gruta do Caldeirão	CALN1424	A16129G T16187C C16189T T16223C G16230A T16278C C16311T		16050-16400	H	Chandler 2003, Chandler et al. 2005	EPT
			Portugal	Gruta do Caldeirão	CALO1140	A16129G T16187C C16189T C16192T T16223C G16230A T16278C C16311T		16050-16400	U5b2a1a	Chandler 2003, Chandler et al. 2005	EPT
			Portugal	Gruta do Caldeirão	CALO1174	A16129G T16187C C16189T T16223C G16230A T16278C C16311T		16050-16400	H	Chandler 2003, Chandler et al. 2005	EPT
			Portugal	Gruta do Caldeirão	CALO1436	A16129G T16187C C16189T T16223C G16230A T16278C C16311T T16362C		16050-16400	H	Chandler 2003, Chandler et al. 2005	EPT
			Portugal	Gruta do Caldeirão	CALP11317	A16129G T16187C C16189T T16223C G16230A T16278C C16311T T16362C		16050-16400	H	Chandler 2003, Chandler et al. 2005	EPT
			Portugal	Gruta do Caldeirão	CALP12151	A16129G T16187C C16189T T16223C G16230A T16278C C16311T		16050-16400	H	Chandler 2003, Chandler et al. 2005	EPT
			Portugal	Gruta do Caldeirão	CALP12130	A16129G T16187C C16189T T16223C G16230A T16278C T16298C C16311T		16050-16400	V	Chandler 2003, Chandler et al. 2005	EPT
			Portugal	Gruta do Caldeirão	CALQ12181	A16129G T16187C C16189T T16223C G16230A T16278C C16311T T16362C		16050-16400	H	Chandler 2003, Chandler et al. 2005	EPT
			Portugal	Perdigões	Perd1	A16129G T16187C C16189T T16223C G16230A C16256T C16270T T16278C C16311T A16399G		16050-16400	U5a1a'g	Chandler 2003, Chandler et al. 2005	EPT
			Portugal	Perdigões	Perd2	A16129G T16187C C16189T T16223C G16230A C16256T C16270T T16278C C16311T		16050-16400	U5a	Chandler 2003, Chandler et al. 2005	EPT
			Portugal	Perdigões	Perd5	A16129G T16187C T16223C G16230A T16278C C16311T T16356C T16362C		16050-16400	H1b1a'c'd'h	Chandler 2003, Chandler et al. 2005	EPT
			Portugal	Perdigões	Perd6	A16129G T16187C T16223C G16230A T16278C C16311T T16356C T16362C		16050-16400	H1b1a'c'd'h	Chandler 2003, Chandler et al. 2005	EPT
			Portugal	Perdigões	Perd7	A16129G T16187C C16189T T16223C G16230A T16278C C16311T T16356C T16362C		16050-16400	H1b1a'c'd'h	Chandler 2003, Chandler et al. 2005	EPT
			Portugal	Perdigões	Perd8	A16129G T16187C T16223C G16230A T16278C C16311T T16356C T16362C		16050-16400	H1b1a'c'd'h	Chandler 2003, Chandler et al. 2005	EPT
	Neolithic in Basque Country, Navarra and Cantabria		Spain	Fuente Hoz	FH.1	A16129G T16187C C16189T T16223C G16230A T16278C C16311T		15998-16400	U	Hervella 2010, Hervella et al. 2012	EPT
			Spain	Fuente Hoz	FH.2	A16129G T16187C C16189T C16192T T16223C G16230A C16270T T16278C C16311T		15998-16400	U5b	Hervella 2010, Hervella et al. 2012	EPT
			Spain	Fuente Hoz	FH.3	T16093C A16129G T16187C C16189T T16223C G16230A T16278C C16311T		15998-16400	H	Hervella 2010, Hervella et al. 2012	EPT
			Spain	Fuente Hoz	FH.4	A16129G T16187C C16189T T16223C G16230A T16278C C16311T		15998-16400	U	Hervella 2010, Hervella et al. 2012	EPT
			Spain	Fuente Hoz	FH.5	A16129G T16187C C16189T T16223C G16230A T16278C C16311T		15998-16400	U	Hervella 2010, Hervella et al. 2012	EPT
			Spain	Fuente Hoz	FH.6	A16129G T16187C C16189T T16223C G16230A T16278C C16311T		15998-16400	H	Hervella 2010, Hervella et al. 2012	EPT
			Spain	Marizulo	MZ.1	A16129G T16187C C16189T T16223C G16230A C16270T T16278C C16311T		15998-16400	U5b	Hervella 2010, Hervella et al. 2012	EPT
			Spain	Los Cascajos	CAS.21	A16129G T16187C C16189T T16223C G16230A T16278C C16311T		15998-16400	H	Hervella 2010, Hervella et al. 2012	EPT
			Spain	Los Cascajos	CAS.33	A16129G T16187C C16189T T16223C G16230A T16278C C16311T		15998-16400	H	Hervella 2010, Hervella et al. 2012	EPT
			Spain	Los Cascajos	CAS.48	A16129G T16187C C16189T T16223C G16230A T16278C C16311T		15998-16400	H	Hervella 2010, Hervella et al. 2012	EPT
			Spain	Los Cascajos	CAS.70	A16129G T16187C C16189T T16223C G16230A T16278C C16311T		15998-16400	U	Hervella 2010, Hervella et al. 2012	EPT
			Spain	Los Cascajos	CAS.90	A16129G T16187C C16189T T16223C G16230A T16278C C16311T		15998-16400	H	Hervella 2010, Hervella et al. 2012	EPT
			Spain	Los Cascajos	CAS.148	A16129G T16187C C16189T T16223C G16230A		15998-16400	U	Hervella 2010, Hervella et al. 2012	EPT
			Spain	Los Cascajos	CAS.173	T16187C C16189T T16223C G16230A T16278C C16311T		15998-16400	H	Hervella 2010, Hervella et al. 2012	EPT
			Spain	Los Cascajos	CAS.179	C16069T T16126C A16129G T16187C C16189T T16195C T16223C G16230A T16278C C16311T		15998-16400	J	Hervella 2010, Hervella et al. 2012	EPT
			Spain	Los Cascajos	CAS.180	T16126C A16129G T16187C C16189T T16223C G16230A T16278C C16294T C16296T C16311T		15998-16400	T2	Hervella 2010, Hervella et al. 2012	EPT
			Spain	Los Cascajos	CAS.181	A16129G T16187C C16189T T16223C T16224C G16230A T16278C		15998-16400	K	Hervella 2010, Hervella et al. 2012	EPT
			Spain	Los Cascajos	CAS.182	A16129G T16187C C16189T T16223C G16230A T16278C C16311T		15998-16400	H	Hervella 2010, Hervella et al. 2012	EPT
			Spain	Los Cascajos	CAS.183	A16129G A16163G T16187C C16189T T16223C G16230A T16278C C16311T		15998-16400	U	Hervella 2010, Hervella et al. 2012	EPT
			Spain	Los Cascajos	CAS.191	A16129G T16187C C16189T T16223C T16224C G16230A T16278C		15998-16400	K	Hervella 2010, Hervella et al. 2012	EPT
			Spain	Los Cascajos	CAS.193	A16129G T16187C C16189T T16223C G16230A T16278C		15998-16400	H	Hervella 2010, Hervella et al. 2012	EPT
			Spain	Los Cascajos	CAS.194	A16129G T16187C C16189T T16223C G16230A T16278C		15998-16400	H	Hervella 2010, Hervella et al. 2012	EPT
			Spain	Los Cascajos	CAS.196	A16129G T16187C C16189T T16223C G16230A T16278C C16311T		15998-16400	H	Hervella 2010, Hervella et al. 2012	EPT
			Spain	Los Cascajos	CAS.202	A16129G T16187C C16189T T16223C T16224C G16230A T16278C		15998-16400	K	Hervella 2010, Hervella et al. 2012	EPT
			Spain	Los Cascajos	CAS.203	C16069T T16126C A16129G T16187C C16189T T16223C G16230A T16278C C16311T		15998-16400	J	Hervella 2010, Hervella et al. 2012	EPT
			Spain	Los Cascajos	CAS.204	A16129G T16187C C16189T T16223C G16230A C16270T T16278C		15998-16400	U5b2a5	Hervella 2010, Hervella et al. 2012	EPT
			Spain	Los Cascajos	CAS.216	A16129G T16187C C16189T T16223C G16230A T16278C C16311T		15998-16400	U	Hervella 2010, Hervella et al. 2012	EPT
			Spain	Los Cascajos	CAS.222	T16187C C16189T T16223C G16230A T16278C C16311T		15998-16400	H	Hervella 2010, Hervella et al. 2012	EPT
			Spain	Los Cascajos	CAS.254	A16129G T16187C C16189T T16223C G16230A T16278C C16311T		15998-16400	U	Hervella 2010, Hervella et al. 2012	EPT
			Spain	Los Cascajos	CAS.257	A16129G T16187C G16230A C16311T	A16183c	15998-16400	X	Hervella 2010, Hervella et al. 2012	EPT
			Spain	Los Cascajos	CAS.258	A16129G T16187C C16189T T16223C G16230A T16278C C16311T		15998-16400	U	Hervella 2010, Hervella et al. 2012	EPT
			Spain	Los Cascajos	CAS.341	T16187C C16189T T16223C G16230A T16278C C16311T		15998-16400	H	Hervella 2010, Hervella et al. 2012	EPT
			Spain	Los Cascajos	CAS.497	A16129G T16187C C16189T T16223C G16230A T16278C C16311T		15998-16400	H	Hervella 2010, Hervella et al. 2012	EPT
			Spain	Los Cascajos	CAS.517	A16129G T16187C C16189T T16223C G16230A T16278C C16311T C16365T		15998-16400	U	Hervella 2010, Hervella et al. 2012	EPT
			Spain	Paternanbidea	PAT.1E1	A16129G T16187C C16189T T16223C G16230A T16278C C16311T		15998-16400	U	Hervella 2010, Hervella et al. 2012	EPT
			Spain	Paternanbidea	PAT.1E3	A16129G T16187C C16189T T16223C G16230A T16278C C16311T		15998-16400	H	Hervella 2010, Hervella et al. 2012	EPT
			Spain	Paternanbidea	PAT.1E4	A16129G T16187C C16189T T16209C T16223C G16230A T16278C C16311T		15998-16400	H	Hervella 2010, Hervella et al. 2012	EPT
			Spain	Paternanbidea	PAT.1E5	T16092C A16129G T16187C C16189T T16223C G16230A T16278C		15998-16400	H	Hervella 2010, Hervella et al. 2012	EPT
			Spain	Paternanbidea	PAT.2E1	A16129G T16187C C16189T T16223C G16230A T16278C C16311T		15998-16400	H	Hervella 2010, Hervella et al. 2012	EPT
			Spain	Paternanbidea	PAT.2E2	T16092C A16129G T16187C C16189T T16223C T16224C G16230A T16278C		15998-16400	K2	Hervella 2010, Hervella et al. 2012	EPT
			Spain	Paternanbidea	PAT.3E2	A16129G T16187C C16189T T16223C G16230A T16278C		15998-16400	HV	Hervella 2010, Hervella et al. 2012	EPT
			Spain	Paternanbidea	PAT.4E1	T16187C C16189T G16230A T16278C C16311T		15998-16400	I	Hervella 2010, Hervella et al. 2012	EPT
			Spain	Paternanbidea	PAT.4E2	A16129G T16187C C16189T T16209C T16223C G16230A T16278C C16311T		15998-16400	H	Hervella 2010, Hervella et al. 2012	EPT
	Linearbandkeramik culture in Central Europe	Central Europe	Germany	Derenburg-Meerenstieg II	DEB 1	A16129G C16147a T16172C T16187C C16189T G16230A C16248T T16278C C16311T C16355T		15997-16409	N1a1	Haak et al. 2005	CEPT/EPT
			Germany	Derenburg-Meerenstieg II	DEB 2	A16129G T16187C C16189T T16223C T16224C G16230A T16278C		15997-16409	K	Haak et al. 2005	CEPT/EPT
			Germany	Derenburg-Meerenstieg II	DEB 3	A16129G C16147a T16172C T16187C C16189T G16230A C16248T T16278C C16311T C16320T C16355T		15997-16409	N1a1a	Haak et al. 2005	CEPT/EPT
			Germany	Derenburg-Meerenstieg II	DEB 4	A16129G T16187C C16189T T16223C G16230A T16278C		15997-16409	HV	Haak et al. 2005	CEPT/EPT
			Germany	Derenburg-Meerenstieg II	DEB 5	A16129G T16187C C16189T T16223C G16230A T16278C		15997-16409	HV	Haak et al. 2005	CEPT/EPT
			Germany	Derenburg-Meerenstieg II	DEB 9	A16129G T16187C C16189T T16223C G16230A T16278C C16311T		15997-16569	H88	Haak et al. 2010. Brotherton et al. 2013	CEPT/EPT
			Germany	Derenburg-Meerenstieg II	DEB 10	T16093C A16129G T16187C C16189T T16223C T16224C G16230A T16278C		15997-16409	K1a	Haak et al. 2010	CEPT/EPT
			Germany	Derenburg-Meerenstieg II	DEB 12I	A16129G T16187C C16189T T16223C G16230A T16278C T16298C C16311T		15997-16409	V	Haak et al. 2010	CEPT/EPT
			Germany	Derenburg-Meerenstieg II	DEB 15	T16126C A16129G T16187C C16189T T16223C G16230A T16278C C16294T C16296T T16304C C16311T		15997-16409	T2b	Haak et al. 2010	CEPT/EPT
			Germany	Derenburg-Meerenstieg II	DEB 20	A16129G T16187C C16189T T16223C G16230A T16278C		15997-16409	HV	Haak et al. 2010	CEPT/EPT
			Germany	Derenburg-Meerenstieg II	DEB 21	A16129G T16187C C16189T T16223C G16230A T16278C C16311T		15997-16569	H1j	Haak et al. 2010. Brotherton et al. 2013	CEPT/EPT
			Germany	Derenburg-Meerenstieg II	DEB 22	T16092C C16147a T16154C T16172C T16187C C16189T G16230A C16248T T16278C C16311T C16320T C16355T		15997-16409	N1a1a3	Haak et al. 2010	CEPT/EPT
			Germany	Derenburg-Meerenstieg II	DEB 23	T16093C A16129G T16187C C16189T G16230A T16278C C16292T C16311T		15997-16409	W	Haak et al. 2010	CEPT/EPT
			Germany	Derenburg-Meerenstieg II	DEB 26	C16069T T16126C A16129G T16187C C16189T T16223C G16230A T16278C C16311T		15997-16409	J	Haak et al. 2010	CEPT/EPT
			Germany	Derenburg-Meerenstieg II	DEB 30	C16069T T16126C A16129G T16187C C16189T T16223C G16230A T16278C C16311T		15997-16409	J	Haak et al. 2010	CEPT/EPT
			Germany	Derenburg-Meerenstieg II	DEB 33	T16126C A16129G C16147T T16187C C16189T T16223C G16230A T16278C C16294T C16296T T16297C T16304C C16311T		15997-16409	T2b23a	Haak et al. 2010	CEPT/EPT
			Germany	Derenburg-Meerenstieg II	DEB 34II	T16093C A16129G T16187C C16189T G16230A T16278C C16292T C16311T		15997-16409	W	Haak et al. 2010	CEPT/EPT
			Germany	Derenburg-Meerenstieg II	DEB 35II	T16126C A16129G T16187C T16223C G16230A T16278C C16294T C16296T C16311T		15997-16409	T2f	Haak et al. 2010	CEPT/EPT
			Germany	Derenburg-Meerenstieg II	DEB 36	T16093C A16129G T16187C C16189T T16223C G16230A C16256T C16270T T16278C C16311T A16399G		15997-16409	U5a1a'g	Haak et al. 2010	CEPT/EPT
			Germany	Derenburg-Meerenstieg II	DEB 37I	C16069T T16126C A16129G T16187C C16189T T16223C G16230A T16278C C16311T		15997-16409	J	Haak et al. 2010	CEPT/EPT
			Germany	Derenburg-Meerenstieg II	DEB 38	T16093C A16129G T16187C C16189T T16223C T16224C G16230A T16278C		15997-16409	K1a	Haak et al. 2010	CEPT/EPT
			Germany	Derenburg-Meerenstieg II	DEB 39	T16126C A16129G T16187C C16189T T16223C G16230A T16278C C16294T C16296T T16304C C16311T		15997-16409	T2b	Haak et al. 2010	CEPT/EPT
			Germany	Halberstadt-Sonntagsfeld	HAL 1	A16129G T16187C C16189T T16223C G16230A T16278C T16298C C16311T		15997-16409	V	Haak et al. 2005	CEPT/EPT
			Germany	Halberstadt-Sonntagsfeld	HAL 2	T16086C A16129G C16147a T16187C C16189T G16230A C16248T T16278C C16311T C16320T C16355T		15997-16409	N1a1a	Haak et al. 2005	CEPT/EPT
			Germany	Halberstadt-Sonntagsfeld	HAL 3	T16093C T16126C A16129G T16187C C16189T T16223C G16230A T16278C C16294T C16296T T16304C C16311T		15997-16409	T2b	Haak et al. 2005	CEPT/EPT
			Germany	Halberstadt-Sonntagsfeld	HAL 4	A16129G C16147a T16172C T16187C C16189T G16230A C16248T T16278C C16311T C16320T C16355T		15997-16409	N1a1a	Brandt et al. 2013	CEPT/EPT
			Germany	Halberstadt-Sonntagsfeld	HAL 5	T16126C A16129G T16187C C16189T T16223C G16230A T16278C C16292T C16294T C16296T C16311T		15997-16409	T2c	Brandt et al. 2013	CEPT/EPT
			Germany	Halberstadt-Sonntagsfeld	HAL 7	A16129G C16147a T16172C T16187C C16189T G16230A C16248T T16278C C16311T		16056-16409	N1a1	Brandt et al. 2013	CEPT/EPT
			Germany	Halberstadt-Sonntagsfeld	HAL 9	T16093C A16129G T16187C C16189T T16223C T16224C G16230A T16278C		16056-16409	K1a	Brandt et al. 2013	CEPT/EPT
			Germany	Halberstadt-Sonntagsfeld	HAL 11	T16093C T16187C C16189T T16223C G16230A T16278C C16311T		15997-16569	H	Brandt et al. 2013, Brotherton et al. 2013	CEPT/EPT
			Germany	Halberstadt-Sonntagsfeld	HAL 12	A16129G T16187C C16189T T16223C T16224C G16230A T16278C		16056-16409	K	Brandt et al. 2013	CEPT/EPT
			Germany	Halberstadt-Sonntagsfeld	HAL 14	T16093C T16126C A16129G T16187C C16189T T16223C G16230A T16278C C16294T C16296T T16304C C16311T		15997-16409	T2b	Brandt et al. 2013	CEPT/EPT
			Germany	Halberstadt-Sonntagsfeld	HAL 15	C16147a T16154C T16172C T16187C C16189T G16230A C16248T T16278C C16311T C16320T C16355T		16056-16409	N1a1a3	Brandt et al. 2013	CEPT/EPT
			Germany	Halberstadt-Sonntagsfeld	HAL 16	A16129G T16187C C16189T T16223C G16230A T16278C T16298C C16311T		16056-16409	V	Brandt et al. 2013	CEPT/EPT
			Germany	Halberstadt-Sonntagsfeld	HAL 17	A16129G T16187C C16189T T16223C G16230A T16278C T16298C C16311T		15997-16409	V	Brandt et al. 2013	CEPT/EPT
			Germany	Halberstadt-Sonntagsfeld	HAL 18	A16129G T16187C C16189T T16223C T16224C G16230A T16278C G16398A		15997-16409	K	Brandt et al. 2013	CEPT/EPT
			Germany	Halberstadt-Sonntagsfeld	HAL 19	T16093C A16129G T16187C C16189T T16223C T16224C G16230A T16278C		15997-16409	K1a	Brandt et al. 2013	CEPT/EPT
			Germany	Halberstadt-Sonntagsfeld	HAL 20	T16093C A16129G T16187C C16189T T16223C T16224C G16230A T16278C		15997-16409	K1a	Brandt et al. 2013	CEPT/EPT
			Germany	Halberstadt-Sonntagsfeld	HAL 21	T16126C A16129G T16187C C16189T T16223C G16230A T16278C C16294T C16296T T16304C C16311T		15997-16409	T2b	Brandt et al. 2013	CEPT/EPT
			Germany	Halberstadt-Sonntagsfeld	HAL 22	T16126C A16129G T16187C C16189T T16223C G16230A T16278C C16294T C16296T T16304C C16311T		15997-16409	T2b	Brandt et al. 2013	CEPT/EPT
			Germany	Halberstadt-Sonntagsfeld	HAL 24	A16129G T16187C G16230A C16311T		15997-16409	X	Brandt et al. 2013	CEPT/EPT
			Germany	Halberstadt-Sonntagsfeld	HAL 25	T16093C A16129G T16187C C16189T T16223C T16224C G16230A T16278C		15997-16409	K1a	Brandt et al. 2013	CEPT/EPT
			Germany	Halberstadt-Sonntagsfeld	HAL 27	T16092C C16147a T16154C T16172C T16187C C16189T G16230A C16248T T16278C C16311T C16320T C16355T		15056-16409	N1a1a3	Brandt et al. 2013	CEPT/EPT
			Germany	Halberstadt-Sonntagsfeld	HAL 30	T16126C A16129G T16187C C16189T T16223C G16230A T16278C C16294T C16296T T16304C C16311T		15997-16409	T2b	Brandt et al. 2013	CEPT/EPT
			Germany	Halberstadt-Sonntagsfeld	HAL 31	A16129G T16187C C16189T T16223C T16224C G16230A T16249C T16278C		15997-16409	K	Brandt et al. 2013	CEPT/EPT
			Germany	Halberstadt-Sonntagsfeld	HAL 32	A16129G T16187C C16189T T16223C G16230A T16278C C16311T		15997-16569	H26	Brandt et al. 2013, Brotherton et al. 2013	CEPT/EPT
			Germany	Halberstadt-Sonntagsfeld	HAL 34	A16129G C16147a T16172C T16187C C16189T G16230A C16248T T16278C C16311T C16355T		16056-16409	N1a1	Brandt et al. 2013	CEPT/EPT
			Germany	Halberstadt-Sonntagsfeld	HAL 35	C16069T T16126C A16129G T16187C C16189T T16223C G16230A T16278C C16311T		15997-16409	J	Brandt et al. 2013	CEPT/EPT
			Germany	Halberstadt-Sonntagsfeld	HAL 36	A16129G T16187C C16189T T16223C G16230A T16278C C16311T		15997-16569	H23	Brandt et al. 2013, Brotherton et al. 2013	CEPT/EPT
			Germany	Halberstadt-Sonntagsfeld	HAL 37	A16129G T16187C C16189T G16230A T16278C C16292T C16311T		16056-16409	W	Brandt et al. 2013	CEPT/EPT
			Germany	Halberstadt-Sonntagsfeld	HAL 38	A16129G T16187C C16189T T16223C G16230A T16278C T16298C C16311T		16056-16409	V	Brandt et al. 2013	CEPT/EPT
			Germany	Halberstadt-Sonntagsfeld	HAL 39	A16129G T16187C C16189T T16223C G16230A T16278C C16311T		15997-16569	H1e	Brandt et al. 2013, Brotherton et al. 2013	CEPT/EPT
			Germany	Halberstadt-Sonntagsfeld	HAL 40	T16093C T16126C A16129G T16187C C16189T T16223C G16230A T16278C C16294T C16296T T16304C C16311T		15997-16409	T2b	Brandt et al. 2013	CEPT/EPT
			Germany	Karsdorf	KAR 1	C16069T T16126C A16129G T16187C C16189T T16223C G16230A G16274A T16278C C16311T		16046-16401	J	Brandt et al. 2013	CEPT/EPT
			Germany	Karsdorf	KAR 3	C16069T T16126C A16129G T16187C C16189T T16223C G16230A T16278C C16311T		16046-16401	J1c2	Brandt et al. 2013	CEPT/EPT
			Germany	Karsdorf	KAR 4	A16129G T16187C C16189T C16192T T16223C G16230A C16256T C16270T T16278C C16311T		16046-16401	U5a	Brandt et al. 2013	CEPT/EPT
			Germany	Karsdorf	KAR 6	A16129G T16187C C16189T T16223C G16230A T16278C C16311T		15997-16569	H1bz	Brandt et al. 2013, Brotherton et al. 2013	CEPT/EPT
			Germany	Karsdorf	KAR 7	T16093C A16129G T16187C C16189T T16209C T16223C T16224C G16230A T16278C		16046-16401	K1a	Brandt et al. 2013	CEPT/EPT
			Germany	Karsdorf	KAR 8	A16129G T16187C C16189T T16223C T16224C G16230A T16278C G16319A		16046-16401	K1b1a	Brandt et al. 2013	CEPT/EPT
			Germany	Karsdorf	KAR 9	T16126C A16129G T16187C T16223C G16230A T16278C C16294T C16296T C16311T		16046-16401	T2f	Brandt et al. 2013	CEPT/EPT
			Germany	Karsdorf	KAR 10	A16129G T16187C C16189T T16223C T16224C G16230A T16278C		16046-16401	K	Brandt et al. 2013	CEPT/EPT
			Germany	Karsdorf	KAR 11	A16129G T16187C C16189T T16223C G16230A T16278C C16311T		15997-16569	H	Brandt et al. 2013, Brotherton et al. 2013	CEPT/EPT
			Germany	Karsdorf	KAR 13	T16126C A16129G G16153A T16187C C16189T T16223C G16230A T16278C C16294T C16296T C16311T		16046-16401	T2e	Brandt et al. 2013	CEPT/EPT
			Germany	Karsdorf	KAR 14	C16069T T16126C A16129G T16187C C16189T T16223C G16230A T16278C C16311T		16046-16401	J1c	Brandt et al. 2013	CEPT/EPT
			Germany	Karsdorf	KAR 15	T16126C A16129G T16187C C16189T T16223C G16230A T16278C C16294T C16296T T16304C C16311T C16321T		16046-16401	T2b	Brandt et al. 2013	CEPT/EPT
			Germany	Karsdorf	KAR 16	A16129G T16187C C16189T T16223C G16230A T16278C C16311T		15997-16569	H46b	Brandt et al. 2013, Brotherton et al. 2013	CEPT/EPT
			Germany	Karsdorf	KAR 17	A16129G T16187C C16189T T16223C G16230A T16278C		16046-16401	HV	Brandt et al. 2013	CEPT/EPT
			Germany	Karsdorf	KAR 18	T16093C A16129G T16187C C16189T T16223C G16230A T16278C C16311T		16046-16401	H	Brandt et al. 2013	CEPT/EPT
			Germany	Karsdorf	KAR 19	A16129G T16187C C16189T C16192T T16223C G16230A C16270T T16278C C16311T		16046-16401	U5b	Brandt et al. 2013	CEPT/EPT
			Germany	Karsdorf	KAR 20	A16129G T16187C C16189T T16223C G16230A T16278C C16311T		16046-16401	H	Brandt et al. 2013	CEPT/EPT
			Germany	Karsdorf	KAR 29	A16129G T16187C C16189T T16223C G16230A T16278C C16311T		16046-16401	H	Brandt et al. 2013	CEPT/EPT
			Germany	Karsdorf	KAR 40	A16129G C16147a T16154C T16172C T16187C C16189T G16230A C16248T T16278C C16311T C16320T C16355T		16046-16401	N1a1a3	Brandt et al. 2013	CEPT/EPT
			Germany	Karsdorf	KAR 54	T16093C A16129G T16187C C16189T T16223C T16224C G16230A T16278C		16046-16401	K1a	Brandt et al. 2013	CEPT/EPT
			Germany	Karsdorf	KAR 55	A16129G T16187C C16189T T16223C T16224C G16230A T16278C		16046-16401	K2a5	Brandt et al. 2013	CEPT/EPT
			Germany	Karsdorf	KAR 57	C16069T T16126C A16129G T16187C C16189T T16223C G16230A T16278C C16311T		16046-16401	J1c	Brandt et al. 2013	CEPT/EPT
			Germany	Karsdorf	KAR 59	A16129G T16187C C16189T T16223C G16230A T16278C C16311T		16046-16401	H	Brandt et al. 2013	CEPT/EPT
			Germany	Naumburg	NAU 1	T16093C T16126C A16129G T16187C C16189T T16223C G16230A T16278C C16294T C16296T T16304C C16311T		16046-16401	T2b	Brandt et al. 2013	CEPT/EPT
			Germany	Naumburg	NAU 2	C16069T T16126C A16129G T16187C C16189T T16223C G16230A T16278C C16311T		16046-16401	J	Brandt et al. 2013	CEPT/EPT
			Germany	Naumburg	NAU 3	T16093C A16129G T16187C C16189T T16223C T16224C G16230A T16278C		16046-16401	K1a	Brandt et al. 2013	CEPT/EPT
			Germany	Naumburg	NAU 5	T16126C A16129G T16187C C16189T T16223C G16230A T16278C C16292T C16294T C16311T		16046-16401	T2c	Brandt et al. 2013	CEPT/EPT
			Germany	Oberwiederstedt 1, Unterwiederstedt	UWS 2	A16129G T16187C C16189T T16223C T16224C G16230A T16249C T16278C		15997-16409	K	Haak et al. 2005	CEPT/EPT
			Germany	Oberwiederstedt 1, Unterwiederstedt	UWS 3	A16129G T16187C C16189T T16223C T16224C G16230A T16278C		15997-16409	K	Brandt et al. 2013	CEPT/EPT
			Germany	Oberwiederstedt 1, Unterwiederstedt	UWS 4	C16069T T16126C A16129G T16187C C16189T T16223C G16230A T16278C C16311T		15997-16409	J	Brandt et al. 2013	CEPT/EPT
			Germany	Oberwiederstedt 1, Unterwiederstedt	UWS 5.2	C16147a T16154C T16172C T16187C C16189T G16230A C16248T T16278C C16311T C16320T C16355T		15997-16409	N1a1a3	Haak et al. 2005	CEPT/EPT
			Germany	Oberwiederstedt 1, Unterwiederstedt	UWS 6	C16147a T16154C T16172C T16187C C16189T G16230A C16248T T16278C C16311T C16320T C16355T		16056-16409	N1a1a3	Brandt et al. 2013	CEPT/EPT
			Germany	Oberwiederstedt 1, Unterwiederstedt	UWS 7	T16126C A16129G C16147T T16187C C16189T T16223C G16230A T16278C C16294T C16296T T16297C T16304C C16311T		16056-16409	T2b23a	Brandt et al. 2013	CEPT/EPT
			Germany	Oberwiederstedt 1, Unterwiederstedt	UWS 8b	C16069T T16126C A16129G T16187C C16189T T16223C G16230A T16278C C16311T		15997-16409	J	Brandt et al. 2013	CEPT/EPT
			Germany	Oberwiederstedt 1, Unterwiederstedt	UWS 11	T16126C A16129G T16187C T16223C G16230A T16278C C16294T C16296T C16311T		15997-16409	T2f	Brandt et al. 2013	CEPT/EPT
			Germany	Schwetzingen	SCHWE1	T16126C A16129G T16187C C16189T T16223C G16230A T16278C C16294T C16296T T16304C C16311T			T2	Haak et al. 2005	CEPT/EPT
			Germany	Schwetzingen	SCHWE2	T16126C A16129G T16187C C16189T T16223C G16230A T16278C C16292T C16294T C16296T C16311T			T2	Haak et al. 2005	CEPT/EPT
			Germany	Schwetzingen	SCHWE4	A16129G T16187C C16189T T16223C G16230A T16278C C16286T T16304C C16311T			H	Haak et al. 2005	CEPT/EPT
			Germany	Schwetzingen	SCHWE5	T16126C A16129G T16187C C16189T T16223C G16230A T16278C C16294T C16296T C16311T			T2	Haak et al. 2005	CEPT/EPT
			Germany	Vaihingen	VAI3	A16129G T16187C C16189T T16223C G16230A T16278C C16311T G16319A A16343G			U3	Haak et al. 2005	CEPT/EPT
			Germany	Seehausen	SEE1	C16069T T16126C A16129G T16187C C16189T T16223C G16230A T16278C C16311T			J	Haak et al. 2005	CEPT/EPT
			Austria	Asparn Schletz 2	ASP2	A16129G T16187C C16189T T16223C G16230A T16278C C16311T			H	Haak et al. 2005	CEPT/EPT
			Germany	Flomborn	FLO1	A16129G C16147a T16172C T16187C C16189T G16230A C16248T T16278C C16311T C16320T C16355T			N1a	Haak et al. 2005	CEPT/EPT
			Germany	Flomborn	FLO2	T16093C A16129G T16187C C16189T T16223C G16230A T16278C C16311T			H	Haak et al. 2005	CEPT/EPT
			Germany	Flomborn	FLO3	A16129G T16187C C16189T T16223C G16230A T16278C			HV	Haak et al. 2005	CEPT/EPT
			Germany	Flomborn	FLO4	T16126C A16129G T16187C C16189T T16223C G16230A T16278C C16294T T16304C C16311T			T2	Haak et al. 2005	CEPT/EPT
			Germany	Flomborn	FLO5	A16129G T16187C C16189T T16223C T16224C G16230A T16278C			K	Haak et al. 2005	CEPT/EPT
			Germany	Flomborn	FLO6	A16129G T16187C C16189T T16223C T16224C G16230A T16249C T16278C			K	Haak et al. 2005	CEPT/EPT
			Germany	Eilsleben	EIL1	A16129G T16187C C16189T T16223C G16230A T16278C C16311T			H	Haak et al. 2005	CEPT/EPT
	Gurgy 'Les Noisats' group	Paris Basin	France	Gurgy Les Noisats	GLN 201	A16129G T16187C C16189T T16223C G16230A T16278C C16311T		16009-16400	K	Rivollat 2015	EPT
			France	Gurgy Les Noisats	GLN 280	A16129G T16187C C16189T T16223C G16230A T16278C C16311T		16009-16400	H	Rivollat 2015	EPT
			France	Gurgy Les Noisats	GLN 204	A16129G T16187C C16189T T16223C G16230A T16278C C16311T		16009-16400	H	Rivollat 2015	EPT
			France	Gurgy Les Noisats	GLN 312	A16129G T16187C C16189T T16223C G16230A T16278C C16311T		16009-16400	H	Rivollat 2015	EPT
			France	Gurgy Les Noisats	GLN 313	A16129G T16187C C16189T T16223C G16230A C16234T T16278C C16311T		16009-16400	H	Rivollat 2015	EPT
			France	Gurgy Les Noisats	GLN 264	A16129G T16187C C16189T T16223C G16230A T16278C C16311T		16009-16400	H1	Rivollat 2015	EPT
			France	Gurgy Les Noisats	GLN 322	A16129G T16187C C16189T T16223C G16230A T16278C C16311T		16009-16400	H1	Rivollat 2015	EPT
			France	Gurgy Les Noisats	GLN 292	A16129G T16187C C16189T T16223C G16230A T16278C C16311T		16009-16400	H1	Rivollat 2015	EPT
			France	Gurgy Les Noisats	GLN 212	A16129G T16187C C16189T T16223C G16230A T16278C C16311T		16009-16400	H1	Rivollat 2015	EPT
			France	Gurgy Les Noisats	GLN 282	A16129G T16187C C16189T T16223C G16230A T16278C C16311T		16009-16400	H1	Rivollat 2015	EPT
			France	Gurgy Les Noisats	GLN 227	A16129G T16187C C16189T T16223C G16230A T16278C C16311T		16009-16400	H3	Rivollat 2015	EPT
			France	Gurgy Les Noisats	GLN 246	A16129G T16187C C16189T T16223C G16230A T16278C C16311T		16009-16400	H3	Rivollat 2015	EPT
			France	Gurgy Les Noisats	GLN 269	A16129G T16187C C16189T T16223C G16230A T16278C C16311T		16009-16400	H3	Rivollat 2015	EPT
			France	Gurgy Les Noisats	GLN 214	A16129G T16187C C16189T T16223C G16230A A16235G T16278C C16311T		16009-16400	H3	Rivollat 2015	EPT
			France	Gurgy Les Noisats	GLN 277	A16129G T16187C C16189T T16223C G16230A T16278C C16311T		16009-16400	J	Rivollat 2015	EPT
			France	Gurgy Les Noisats	GLN 305	C16069T T16126C A16129G T16187C C16189T T16223C G16230A C16261T T16278C C16311T		16009-16400	J	Rivollat 2015	EPT
			France	Gurgy Les Noisats	GLN 231A	C16069T C16071T T16126C A16129G T16187C C16189T C16193T T16223C G16230A C16311T		16009-16400	J	Rivollat 2015	EPT
			France	Gurgy Les Noisats	GLN 299	C16069T T16126C A16129G T16187C C16189T T16223C G16230A T16278C C16311T		16009-16400	J1	Rivollat 2015	EPT
			France	Gurgy Les Noisats	GLN 215B	C16069T T16126C A16129G T16187C C16189T T16223C G16230A T16278C C16311T		16009-16400	J1	Rivollat 2015	EPT
			France	Gurgy Les Noisats	GLN 251	C16069T A16129G T16187C C16189T C16193T T16223C G16230A T16278C C16311T T16362C		16009-16400	J2	Rivollat 2015	EPT
			France	Gurgy Les Noisats	GLN 232C	A16129G T16187C C16189T T16223C G16230A T16278C C16311T		16009-16400	K	Rivollat 2015	EPT
			France	Gurgy Les Noisats	GLN 258	A16129G T16187C C16189T T16223C G16230A T16278C C16311T		16009-16400	K	Rivollat 2015	EPT
			France	Gurgy Les Noisats	GLN 244	A16129G T16187C C16189T T16223C T16224C G16230A T16278C C16311T		16009-16400	K	Rivollat 2015	EPT
			France	Gurgy Les Noisats	GLN 245A	A16129G T16187C C16189T T16223C T16224C G16230A T16278C C16311T		16009-16400	K	Rivollat 2015	EPT
			France	Gurgy Les Noisats	GLN 245B	A16129G T16187C C16189T T16223C T16224C G16230A T16278C C16311T		16009-16400	K	Rivollat 2015	EPT
			France	Gurgy Les Noisats	GLN 229	A16129G T16187C C16189T T16223C T16224C G16230A T16278C		16009-16400	K	Rivollat 2015	EPT
			France	Gurgy Les Noisats	GLN 285A	T16093C A16129G T16187C C16189T T16223C T16224C G16230A T16278C C16311T		16009-16400	K	Rivollat 2015	EPT
			France	Gurgy Les Noisats	GLN 276	T16093C A16129G T16187C C16189T T16223C T16224C G16230A C16234T T16278C C16311T		16009-16400	K	Rivollat 2015	EPT
			France	Gurgy Les Noisats	GLN 241	A16129G T16172C T16187C C16189T G16230A T16278C C16311T C16320T C16355T C16382T		16009-16400	N1a	Rivollat 2015	EPT
			France	Gurgy Les Noisats	GLN 260	A16129G T16172C T16187C C16189T G16230A C16234T C16248T T16278C C16311T C16320T		16009-16400	N1a	Rivollat 2015	EPT
			France	Gurgy Les Noisats	GLN 236B	A16129G T16187C C16189T T16223C G16230A T16278C C16311T		16009-16400	T	Rivollat 2015	EPT
			France	Gurgy Les Noisats	GLN 286	T16126C A16129G T16187C C16189T T16223C G16230A T16278C C16311T		16009-16400	T	Rivollat 2015	EPT
			France	Gurgy Les Noisats	GLN 287	A16129G A16183c T16187C T16223C G16230A C16234T T16278C C16311T		16009-16400	U	Rivollat 2015	EPT
			France	Gurgy Les Noisats	GLN 231B	A16129G T16187C C16189T T16223C G16230A T16278C C16311T		16009-16400	U4	Rivollat 2015	EPT
			France	Gurgy Les Noisats	GLN 294	A16129G T16187C C16189T T16223C G16230A T16278C C16311T		16009-16400	U5	Rivollat 2015	EPT
			France	Gurgy Les Noisats	GLN 311	A16129G A16183c T16187C T16223C G16230A T16278C C16311T		16009-16400	U5	Rivollat 2015	EPT
			France	Gurgy Les Noisats	GLN 210	A16129G A16183c T16187C T16223C G16230A C16270T T16278C C16311T		16009-16400	U5	Rivollat 2015	EPT
			France	Gurgy Les Noisats	GLN 249	A16129G T16187C C16189T T16223C T16224C G16230A C16256T C16270T T16278C C16311T		16009-16400	U5	Rivollat 2015	EPT
			France	Gurgy Les Noisats	GLN 270A	A16183c T16187C T16223C G16230A C16270T T16278C C16311T T16362C		16009-16400	U5b2b1a	Rivollat 2015	EPT
			France	Gurgy Les Noisats	GLN 285B	A16129G T16187C C16189T T16223C G16230A T16278C C16291T T16298C C16311T		16009-16400	V	Rivollat 2015	EPT
			France	Gurgy Les Noisats	GLN 225	A16129G T16187C C16189T T16223C G16230A T16278C T16298C C16311T		16009-16400	V	Rivollat 2015	EPT
			France	Gurgy Les Noisats	GLN 254	T16093C A16129G T16187C T16223C G16230A C16311T		16009-16400	X	Rivollat 2015	EPT
			France	Gurgy Les Noisats	GLN 315	A16129G T16187C C16189T T16223C G16230A T16278C C16311T		16009-16400	H1	Rivollat 2015	EPT
			France	Gurgy Les Noisats	GLN 243A	A16129G T16187C C16189T T16223C G16230A T16278C C16311T		16009-16400	H1	Rivollat 2015	EPT
			France	Gurgy Les Noisats	GLN 243B	A16129G T16187C G16230A C16311T		16009-16400	X2b	Rivollat 2015	EPT
			France	Gurgy Les Noisats	GLN 317	A16129G T16187C C16189T T16223C G16230A T16278C C16311T		16009-16400	H	Rivollat 2015	EPT
			France	Gurgy Les Noisats	GLN 289B	T16093C A16129G T16187C C16189T T16223C T16224C G16230A T16278C C16311T		16009-16400	K	Rivollat 2015	EPT
			France	Gurgy Les Noisats	GLN 223	A16129G T16187C C16189T T16223C G16230A T16278C C16311T		16009-16400	U5	Rivollat 2015	EPT
			France	Gurgy Les Noisats	GLN 232B	A16129G T16187C C16189T T16223C G16230A T16278C C16311T		16009-16400	H	Rivollat 2015	EPT
			France	Gurgy Les Noisats	GLN 256	A16129G T16187C C16189T T16223C G16230A T16278C C16311T		16009-16400	H1	Rivollat 2015	EPT
			France	Gurgy Les Noisats	GLN 255	A16129G T16187C C16189T T16223C G16230A T16278C C16311T		16009-16400	H1	Rivollat 2015	EPT
			France	Gurgy Les Noisats	GLN 242	A16129G T16187C C16189T T16223C G16230A T16278C C16311T		16009-16400	K	Rivollat 2015	EPT
			France	Gurgy Les Noisats	GLN 220	T16172C T16187C C16189T G16230A T16278C C16311T C16320T C16355T G16391A		16009-16400	N1a	Rivollat 2015	EPT
			France	Gurgy Les Noisats	GLN 202	A16129G T16187C C16189T T16223C G16230A T16278C C16291T C16311T		16009-16400	H1	Rivollat 2015	EPT
			France	Gurgy Les Noisats	GLN 248	T16093C A16129G T16187C T16223C G16230A C16270T T16278C C16311T		16009-16400	U5b	Rivollat 2015	EPT
	Rössen culture	Mittelelbe-Saale	Germany	Esperstedt	ESP 13	T16126C A16129G G16153A T16187C C16189T T16223C G16230A T16278C C16294T C16296T C16311T		15997-16401	T2e	Brandt et al. 2013	CEPT/EPT
			Germany	Halberstadt-Sonntagsfeld	HAL 13	A16129G T16187C C16189T T16223C G16230A T16278C T16298C		15997-16409	V	Brandt et al. 2013	CEPT/EPT
			Germany	Oberwiederstedt 3, Schrammhoehe	OSH 1	A16129G T16187C C16189T T16223C G16230A T16278C C16311T		15997-16569	H16a'c	Brandt et al. 2013, Brotherton et al. 2013	CEPT/EPT
			Germany	Oberwiederstedt 3, Schrammhoehe	OSH 2	A16129G T16187C C16189T T16223C G16230A T16278C C16311T		15997-16569	H89	Brandt et al. 2013, Brotherton et al. 2013	CEPT/EPT
			Germany	Oberwiederstedt 3, Schrammhoehe	OSH 3	A16129G T16187C C16189T T16223C G16230A T16278C C16311T		15997-16569	H1	Brandt et al. 2013, Brotherton et al. 2013	CEPT/EPT
			Germany	Oberwiederstedt 3, Schrammhoehe	OSH 5	A16129G C16179T T16187C G16230A G16255A T16297C C16311T T16362C		16056-16409	X2c	Brandt et al. 2013	CEPT/EPT
			Germany	Oberwiederstedt 3, Schrammhoehe	OSH 6	A16129G T16187C C16189T T16223C T16224C G16230A T16278C		15997-16409	K	Brandt et al. 2013	CEPT/EPT
			Germany	Oberwiederstedt 3, Schrammhoehe	OSH 7	A16129G T16187C C16189T T16223C G16230A T16278C T16304C C16311T		15997-16569	H5b	Brandt et al. 2013, Brotherton et al. 2013	CEPT/EPT
			Germany	Oberwiederstedt 3, Schrammhoehe	OSH 8	T16126C A16129G T16187C T16223C G16230A T16278C C16294T C16296T C16311T		15997-16409	T2f	Brandt et al. 2013	CEPT/EPT
			Germany	Oberwiederstedt 3, Schrammhoehe	OSH 10	A16129G T16187C C16189T T16223C G16230A T16278C T16298C C16311T		15996-16409	HV0	Brandt et al. 2013	CEPT/EPT
			Germany	Oberwiederstedt 4, Arschkerbe Ost	OAO 1	A16129G C16147a T16172C T16187C C16189T G16230A C16248T T16278C C16311T C16320T C16355T		16056-16409	N1a1a	Brandt et al. 2013	CEPT/EPT
			Germany	Wittmar	grave 9	A16129G T16187C C16189T T16223C G16230A T16278C T16304C C16311T		15975–16429	H5	Lee 2014	CEPT/EPT
			Germany	Wittmar	graves 26	A16129G T16187C C16189T T16223C G16230A T16278C T16298C C16311T		15975–16429	HV0	Lee 2014	CEPT/EPT
			Germany	Wittmar	graves 27	A16129G T16187C C16189T T16223C G16230A T16278C T16298C C16311T		15975–16429	HV0	Lee 2014	CEPT/EPT
			Germany	Wittmar	graves 46	A16129G T16187C C16189T T16223C G16230A T16278C T16298C C16311T		15975–16429	HV0	Lee 2014	CEPT/EPT
			Germany	Wittmar	grave 34	A16129G T16187C C16189T T16223C G16230A C16270T T16278C C16311T		15975–16429	U5b	Lee 2014	CEPT/EPT
			Germany	Wittmar	grave 47	A16129G T16187C C16189T T16223C T16224C G16230A T16278C C16311T		15975–16429	K	Lee 2014	CEPT/EPT
	Schöningen group	Mittelelbe-Saale	Germany	Salzmünde-Schiebzig	SALZ 8	T16093C A16129G T16187C C16189T T16223C T16224C G16230A T16278C A16293c		16046-16401	K1a	Brandt et al. 2013	CEPT/EPT
			Germany	Salzmünde-Schiebzig	SALZ 9	A16129G T16187C C16189T T16223C T16224C G16230A T16278C G16398A		16046-16401	K	Brandt et al. 2013	CEPT/EPT
			Germany	Salzmünde-Schiebzig	SALZ 10	C16069T T16093C T16126C A16129G T16187C C16189T T16223C G16230A T16278C C16311T		15997-16409	J	Brandt et al. 2013	CEPT/EPT
			Germany	Salzmünde-Schiebzig	SALZ 11	C16069T T16126C A16129G T16187C C16189T T16223C G16230A T16278C C16311T		15997-16409	J1c	Brandt et al. 2013	CEPT/EPT
			Germany	Salzmünde-Schiebzig	SALZ 12	C16069T T16126C A16129G T16187C C16189T C16193T T16223C G16230A C16311T		16046-16401	J2b1a	Brandt et al. 2013	CEPT/EPT
			Germany	Salzmünde-Schiebzig	SALZ 13	T16093C A16129G T16187C C16189T T16223C T16224C G16230A T16278C		16046-16401	K1a	Brandt et al. 2013	CEPT/EPT
			Germany	Salzmünde-Schiebzig	SALZ 14	T16093C A16129G T16187C C16189T T16223C T16224C G16230A T16278C A16293c		16046-16401	K1a	Brandt et al. 2013	CEPT/EPT
			Germany	Salzmünde-Schiebzig	SALZ 15	A16129G T16187C C16189T T16223C T16224C G16230A T16278C		16046-16401	K1a	Brandt et al. 2013	CEPT/EPT
			Germany	Salzmünde-Schiebzig	SALZ 18	T16093C A16129G T16187C C16189T T16223C G16230A T16278C C16311T		15997-16569	H10i	Brandt et al. 2013, Brotherton et al. 2013	CEPT/EPT
			Germany	Salzmünde-Schiebzig	SALZ 19	A16129G T16187C C16189T G16230A T16278C C16292T C16311T		16046-16401	W1c	Brandt et al. 2013	CEPT/EPT
			Germany	Salzmünde-Schiebzig	SALZ 20	A16129G T16187C C16189T G16230A T16278C C16292T C16311T		16046-16401	W1c	Brandt et al. 2013	CEPT/EPT
			Germany	Salzmünde-Schiebzig	SALZ 21	A16129G T16187C C16189T T16223C G16230A T16278C C16311T		15997-16569	H1e7	Brandt et al. 2013, Brotherton et al. 2013	CEPT/EPT
			Germany	Salzmünde-Schiebzig	SALZ 22	T16093C A16129G T16187C C16189T T16223C T16224C G16230A T16278C		16046-16401	K1a	Brandt et al. 2013	CEPT/EPT
			Germany	Salzmünde-Schiebzig	SALZ 24	A16129G T16187C C16189T T16223C G16230A T16278C		15997-16409	HV	Brandt et al. 2013	CEPT/EPT
			Germany	Salzmünde-Schiebzig	SALZ 25	C16147a T16154C T16172C T16187C C16189T T16209C G16230A C16248T T16278C C16311T C16320T C16355T		16046-16401	N1a1a3	Brandt et al. 2013	CEPT/EPT
			Germany	Salzmünde-Schiebzig	SALZ 26	A16129G T16187C G16230A C16311T		16046-16401	X2b1'2'3'4'5'6	Brandt et al. 2013	CEPT/EPT
			Germany	Salzmünde-Schiebzig	SALZ 27	A16129G T16187C C16189T C16192T T16223C G16230A C16270T T16278C T16304C C16311T		16046-16401	U5b3	Brandt et al. 2013	CEPT/EPT
			Germany	Salzmünde-Schiebzig	SALZ 28	A16129G T16187C C16189T T16223C G16230A T16278C C16311T		16046-16401	H	Brandt et al. 2013	CEPT/EPT
			Germany	Salzmünde-Schiebzig	SALZ 29	A16129G T16187C T16223C G16230A C16270T T16278C T16304C C16311T G16398A		15997-16409	U5b2a2c	Brandt et al. 2013	CEPT/EPT
			Germany	Salzmünde-Schiebzig	SALZ 30	A16129G T16187C C16189T T16223C T16224C G16230A T16278C		16046-16401	K	Brandt et al. 2013	CEPT/EPT
			Germany	Salzmünde-Schiebzig	SALZ 31	A16129G T16187C C16189T T16223C T16224C G16230A T16278C		16046-16401	K	Brandt et al. 2013	CEPT/EPT
			Germany	Salzmünde-Schiebzig	SALZ 32	T16126C A16129G T16187C C16189T T16223C G16230A T16278C C16292T C16294T C16311T		16046-16401	T2c	Brandt et al. 2013	CEPT/EPT
			Germany	Salzmünde-Schiebzig	SALZ 34	T16126C A16129G T16187C T16223C G16230A T16278C C16294T C16296T C16311T	A16183c	16046-16401	T2f	Brandt et al. 2013	CEPT/EPT
			Germany	Salzmünde-Schiebzig	SALZ 35	A16129G T16187C C16189T G16230A T16278C C16292T C16311T		16046-16401	W1c	Brandt et al. 2013	CEPT/EPT
			Germany	Salzmünde-Schiebzig	SALZ 38	A16129G T16187C C16189T T16223C G16230A T16278C C16311T		16046-16401	H	Brandt et al. 2013	CEPT/EPT
			Germany	Salzmünde-Schiebzig	SALZ 39	A16129G T16187C C16221T T16223C G16230A C16234T T16278C C16290T C16311T T16324C T16359C	A16183c	16046-16401	U8b1b	Brandt et al. 2013	CEPT/EPT
			Germany	Salzmünde-Schiebzig	SALZ 40	A16129G T16187C C16189T T16223C T16224C G16230A T16278C		16046-16401	K	Brandt et al. 2013	CEPT/EPT
			Germany	Salzmünde-Schiebzig	SALZ 41	T16093C A16129G T16187C C16189T T16223C T16224C G16230A T16278C		16046-16401	K1a	Brandt et al. 2013	CEPT/EPT
			Germany	Salzmünde-Schiebzig	SALZ 42	C16069T T16126C A16129G T16187C C16189T T16223C G16230A T16278C C16311T		16046-16401	J1c	Brandt et al. 2013	CEPT/EPT
			Germany	Salzmünde-Schiebzig	SALZ 43	T16126C A16129G T16187C C16189T T16223C G16230A T16278C C16294T C16296T T16304C C16311T		16046-16401	T2b	Brandt et al. 2013	CEPT/EPT
			Germany	Salzmünde-Schiebzig	SALZ 44	T16126C A16129G T16187C C16189T T16223C G16230A T16278C C16294T C16296T T16304C C16311T		16046-16401	T2b	Brandt et al. 2013	CEPT/EPT
			Germany	Salzmünde-Schiebzig	SALZ 107	T16187C C16189T T16223C G16230A T16278C C16311T		16046-16401	H	Brandt et al. 2013	CEPT/EPT
			Germany	Salzmünde-Schiebzig	SALZ 110	C16069T T16126C A16129G T16187C C16189T T16223C G16230A T16278C C16311T		16046-16401	J1c	Brandt et al. 2013	CEPT/EPT
	Baalberge culture	Mittelelbe-Saale	Germany	Esperstedt	ESP 30	A16129G T16187C C16189T T16223C G16230A T16278C C16311T		15997-16569	H1e1a5	Brandt et al. 2013, Brotherton et al. 2013	CEPT/EPT
			Germany	Halle-Queis	HQU 4	A16129G T16187C C16189T T16223C G16230A T16278C C16311T G16388A		15997-16569	H7d5	Brandt et al. 2013, Brotherton et al. 2013	CEPT/EPT
			Germany	Karsdorf	KAR 21	T16126C A16129G T16187C C16189T T16223C G16230A T16278C C16292T C16294T C16296T C16311T		16046-16401	T2c	Brandt et al. 2013	CEPT/EPT
			Germany	Karsdorf	KAR 22	T16126C A16129G A16163G C16186T T16187C T16223C G16230A T16278C C16294T C16311T		16046-16401	T1a1'3	Brandt et al. 2013	CEPT/EPT
			Germany	Quedlinburg VII 2	QLB 1	T16093C A16129G T16187C C16189T T16223C T16224C G16230A T16278C		16046-16401	K1a	Brandt et al. 2013	CEPT/EPT
			Germany	Quedlinburg VII 2	QLB 2	A16129G T16187C C16189T T16223C G16230A T16278C C16311T T16342C		16046-16401	U8a1a	Brandt et al. 2013	CEPT/EPT
			Germany	Quedlinburg VII 2	QLB 4	A16129G T16187C C16189T T16223C G16230A T16278C C16311T		16046-16401	H	Brandt et al. 2013	CEPT/EPT
			Germany	Quedlinburg VII 2	QLB 5	T16093C A16129G T16187C C16189T T16223C T16224C G16230A T16278C		15997-16409	K1a	Brandt et al. 2013	CEPT/EPT
			Germany	Quedlinburg VII 2	QLB 6	A16129G T16187C C16192T T16223C G16230A C16270T T16278C C16311T G16398A		15997-16409	U5b2a2	Brandt et al. 2013	CEPT/EPT
			Germany	Quedlinburg VII 2	QLB 7	A16129G T16187C G16230A C16311T	A16183c	16056-16401	X	Brandt et al. 2013	CEPT/EPT
			Germany	Quedlinburg VII 2	QLB 8	T16086C A16129G C16147a T16172C T16187C C16189T G16230A C16248T T16278C C16311T C16320T T16325C C16355T		16056-16401	N1a1a	Brandt et al. 2013	CEPT/EPT
			Germany	Quedlinburg VII 3	QLB 9	T16126C A16129G T16187C C16189T T16223C G16230A T16278C C16292T C16294T C16311T		16046-16401	T2c	Brandt et al. 2013	CEPT/EPT
			Germany	Quedlinburg IX	QLB 11	G16042A A16129G C16179T T16187C G16230A G16255A T16297C C16311T T16362C		15997-16409	X2c	Brandt et al. 2013	CEPT/EPT
			Germany	Quedlinburg IX	QLB 13	C16069T T16126C A16129G T16187C C16189T T16223C G16230A T16278C		16046-16401	J	Brandt et al. 2013	CEPT/EPT
			Germany	Quedlinburg IX	QLB 14	T16093C T16187C C16189T T16223C G16230A T16278C C16311T		16046-16401	H	Brandt et al. 2013	CEPT/EPT
			Germany	Quedlinburg IX	QLB 15	A16129G T16187C C16189T T16223C G16230A T16278C		16046-16401	HV	Brandt et al. 2013	CEPT/EPT
			Germany	Quedlinburg IX	QLB 17	T16126C A16129G T16187C C16189T C16192T T16223C G16230A T16278C C16294T T16304C C16311T		16046-16401	T2b	Brandt et al. 2013	CEPT/EPT
			Germany	Quedlinburg IX	QLB 18	T16126C A16129G G16153A T16187C C16189T T16223C G16230A T16278C C16294T C16311T		16046-16401	T2e	Brandt et al. 2013	CEPT/EPT
			Germany	Salzmünde-Schiebzig	SALZ 55	T16093C T16187C C16189T T16223C G16230A T16278C C16311T		15997-16409	H	Brandt et al. 2013	CEPT/EPT
	Salzmünde culture	Mittelelbe-Saale	Germany	Esperstedt	ESP 24	T16126C A16129G T16187C C16189T T16223C G16230A T16278C C16294T C16296T T16304C C16311T		15997-16401	T2b	Brandt et al. 2013	CEPT/EPT
			Germany	Salzmünde-Schiebzig	SALZ 1	A16129G T16187C C16189T T16223C G16230A T16278C T16304C C16311T		15997-16409	H5	Brandt et al. 2013	CEPT/EPT
			Germany	Salzmünde-Schiebzig	SALZ 2	A16129G T16187C C16189T T16223C G16230A T16278C T16298C C16311T		16056-16409	V	Brandt et al. 2013	CEPT/EPT
			Germany	Salzmünde-Schiebzig	SALZ 3	A16129G T16187C C16189T T16223C G16230A T16278C C16311T A16343G G16390A		15997-16409	U3a	Brandt et al. 2013	CEPT/EPT
			Germany	Salzmünde-Schiebzig	SALZ 4	A16129G T16187C C16189T T16223C G16230A T16278C C16311T A16343G G16390A		15997-16409	U3a	Brandt et al. 2013	CEPT/EPT
			Germany	Salzmünde-Schiebzig	SALZ 5	A16129G T16187C C16189T T16223C G16230A T16278C T16304C C16311T		15997-16409	H5	Brandt et al. 2013	CEPT/EPT
			Germany	Salzmünde-Schiebzig	SALZ 6	A16129G T16187C C16189T T16223C G16230A T16278C T16304C C16311T		15997-16409	H5	Brandt et al. 2013	CEPT/EPT
			Germany	Salzmünde-Schiebzig	SALZ 7	A16129G T16187C C16189T T16223C G16230A T16278C T16304C C16311T		15997-16409	H5	Brandt et al. 2013	CEPT/EPT
			Germany	Salzmünde-Schiebzig	SALZ 48	A16129G T16187C C16189T T16223C G16230A T16278C		15997-16409	HV	Brandt et al. 2013	CEPT/EPT
			Germany	Salzmünde-Schiebzig	SALZ 49	T16093C A16129G T16187C C16189T T16223C T16224C G16230A T16278C G16319A		15997-16409	K1	Brandt et al. 2013	CEPT/EPT
			Germany	Salzmünde-Schiebzig	SALZ 52	C16069T T16126C A16129G T16187C C16189T T16223C G16230A T16278C C16311T		15997-16409	J1c	Brandt et al. 2013	CEPT/EPT
			Germany	Salzmünde-Schiebzig	SALZ 54	C16069T T16126C A16129G T16187C C16189T T16223C G16230A G16274A T16278C C16311T		15997-16409	J	Brandt et al. 2013	CEPT/EPT
			Germany	Salzmünde-Schiebzig	SALZ 57	A16129G T16187C C16189T T16223C G16230A T16278C C16311T		15997-16569	H3	Brandt et al. 2013, Brotherton et al. 2013	CEPT/EPT
			Germany	Salzmünde-Schiebzig	SALZ 60	A16129G T16187C C16189T T16223C G16230A T16278C C16311T A16343G G16390A		15997-16409	U3a	Brandt et al. 2013	CEPT/EPT
			Germany	Salzmünde-Schiebzig	SALZ 61	A16129G T16187C G16230A C16311T		15997-16409	X2b1'2'3'4'5'6	Brandt et al. 2013	CEPT/EPT
			Germany	Salzmünde-Schiebzig	SALZ 63	T16126C A16129G T16187C C16189T T16223C G16230A T16278C C16294T C16296T T16304C C16311T		15997-16409	T2b	Brandt et al. 2013	CEPT/EPT
			Germany	Salzmünde-Schiebzig	SALZ 66	A16129G T16187C C16189T T16223C G16230A T16278C C16311T		15997-16409	H	Brandt et al. 2013	CEPT/EPT
			Germany	Salzmünde-Schiebzig	SALZ 67	C16147a T16154C T16172C T16187C C16189T T16209C G16230A C16248T T16278C C16311T C16320T C16355T		16046-16401	N1a1a3	Brandt et al. 2013	CEPT/EPT
			Germany	Salzmünde-Schiebzig	SALZ 70	T16093C A16129G T16187C C16189T T16223C T16224C G16230A T16278C		15997-16409	K1a	Brandt et al. 2013	CEPT/EPT
			Germany	Salzmünde-Schiebzig	SALZ 74	C16069T T16126C A16129G T16187C C16189T T16223C G16230A T16278C C16311T		15997-16409	J1c	Brandt et al. 2013	CEPT/EPT
			Germany	Salzmünde-Schiebzig	SALZ 77	A16129G (C16150T) T16187C C16189T T16223C G16230A T16278C C16311T		15997-16569	H3	Brandt et al. 2013, Brotherton et al. 2013	CEPT/EPT
			Germany	Salzmünde-Schiebzig	SALZ 78	C16069T T16126C A16129G T16187C C16189T C16193T T16223C G16230A C16311T		16046-16401	J2b1a	Brandt et al. 2013	CEPT/EPT
			Germany	Salzmünde-Schiebzig	SALZ 82	A16129G T16187C C16189T T16223C T16224C G16230A C16245T T16278C		16046-16401	K1a4a1a2	Brandt et al. 2013	CEPT/EPT
			Germany	Salzmünde-Schiebzig	SALZ 84	C16069T T16126C A16129G T16187C C16189T T16223C G16230A T16278C C16311T		16046-16401	J1c	Brandt et al. 2013	CEPT/EPT
			Germany	Salzmünde-Schiebzig	SALZ 88	C16069T T16126C A16129G T16187C C16189T T16223C G16230A T16278C C16311T		16046-16401	J1c	Brandt et al. 2013	CEPT/EPT
			Germany	Salzmünde-Schiebzig	SALZ 89	A16129G T16187C C16189T T16223C G16230A C16270T T16278C T16304C C16311T		16046-16401	U5b	Brandt et al. 2013	CEPT/EPT
			Germany	Salzmünde-Schiebzig	SALZ 90	C16147a T16154C T16172C T16187C C16189T G16230A C16248T T16278C C16311T C16320T C16355T T16362C		16046-16401	N1a1a3	Brandt et al. 2013	CEPT/EPT
			Germany	Salzmünde-Schiebzig	SALZ 116	A16129G T16187C C16189T T16223C G16230A T16278C C16311T		16046-16401	H	Brandt et al. 2013	CEPT/EPT
			Germany	Salzmünde-Schiebzig	SALZ 118	A16129G T16187C C16189T T16223C G16230A T16278C T16304C C16311T		16046-16401	H5	Brandt et al. 2013	CEPT/EPT
	Funnel Beaker culture	Southern Scandinavia	Sweden	Frälsegården	Ste7	T16126C A16129G T16187C C16189T T16223C G16230A T16278C C16294T T16304C C16311T		16051-16391	T2b	Malmström et al. 2009	EPT
			Sweden	Frälsegården	Ste9	C16069T T16126C A16129G T16187C C16189T T16223C G16230A C16311T		16051-16391	J1c4c	Malmström et al. 2009	EPT
			Sweden	Frälsegården	Gök4	A16129G T16187C C16189T T16223C G16230A T16278C C16311T		16000-16569	H	Malmström et al. 2009, Skoglund et al. 2012	EPT
			Germany	Ostorf	OstorfSK28a	A16129G T16187C C16189T T16223C T16224C G16230A T16278C		15997-16409	K	Bramanti et al. 2009	EPT
			Germany	Ostorf	OstorfSK8d	A16129G T16187C C16189T T16223C G16230A C16270T T16278C C16311T		15997-16409	U5b	Bramanti et al. 2009	EPT
			Germany	Ostorf	OstorfSK35	A16129G T16187C C16189T T16223C G16230A C16270T T16278C C16311T		15997-16409	U5b	Bramanti et al. 2009	EPT
			Germany	Ostorf	OstorfSK12a	T16093C T16126C A16129G G16153A T16187C C16189T T16223C G16230A T16278C C16294T C16311T		15997-16409	T2e	Bramanti et al. 2009	EPT
			Germany	Ostorf	OstorfSK45a	C16069T T16126C A16129G T16187C C16189T T16223C G16230A T16278C C16311T		15997-16409	J	Bramanti et al. 2009	EPT
			Germany	Ostorf	OstorfSK18	T16093C T16126C A16129G G16153A T16187C C16189T T16223C G16230A T16278C C16294T C16311T		15997-16409	T2e	Bramanti et al. 2009	EPT
			Germany	Ostorf	OstorfSK19	A16129G C16168T T16187C C16189T C16192T T16223C G16230A C16256T C16270T T16278C A16302G C16311T		15997-16409	U5a2b3	Bramanti et al. 2009	EPT
	Treilles culture	Iberian Peninsula	France	Treilles	TRE137	A16129G T16187C C16189T T16223C T16224C G16230A C16270T T16278C		16009-16390	U5b2b3	Lacan 2011, Lacan et al. 2011a	EPT
			France	Treilles	TRE139	C16069T T16126C A16129G T16187C C16189T T16223C G16230A T16278C C16311T		16009-16390	J1	Lacan 2011, Lacan et al. 2011a	EPT
			France	Treilles	TRE195	A16129G T16187C C16189T C16192T T16223C G16230A C16270T T16278C C16311T		16009-16390	U5b	Lacan 2011, Lacan et al. 2011a	EPT
			France	Treilles	TRE209	C16069T T16126C A16129G T16187C C16189T T16223C G16230A T16278C C16311T		16009-16390	J1	Lacan 2011, Lacan et al. 2011a	EPT
			France	Treilles	TRE570	A16129G T16187C G16230A C16311T		16009-16390	X2b'd	Lacan 2011, Lacan et al. 2011a	EPT
			France	Treilles	TRE571	A16129G T16187C C16189T T16223C G16230A T16278C C16311T		16009-16390	U	Lacan 2011, Lacan et al. 2011a	EPT
			France	Treilles	TRE573	A16129G T16187C C16189T T16223C G16230A T16278C T16298C C16311T		16009-16390	HV0	Lacan 2011, Lacan et al. 2011a	EPT
			France	Treilles	TRE575	A16129G T16187C C16189T T16223C A16227G G16230A C16256T C16270T T16278C C16311T T16362C		16009-16390	U5a1a1+T16362C	Lacan 2011, Lacan et al. 2011a	EPT
			France	Treilles	TRE577	A16129G T16187C C16189T T16223C G16230A T16278C C16311T		16009-16390	H3	Lacan 2011, Lacan et al. 2011a	EPT
			France	Treilles	TRE579	A16129G T16187C C16189T T16223C T16224C G16230A C16270T T16278C C16311T		16009-16390	U5b2b3	Lacan 2011, Lacan et al. 2011a	EPT
			France	Treilles	TRE581	A16129G T16187C C16189T T16223C G16230A T16278C C16311T		16009-16390	H3	Lacan 2011, Lacan et al. 2011a	EPT
			France	Treilles	TRE583	C16069T T16126C A16129G T16187C C16189T T16223C G16230A T16278C C16311T		16009-16390	J1	Lacan 2011, Lacan et al. 2011a	EPT
			France	Treilles	TRE584	T16126C A16129G T16187C C16189T T16223C G16230A T16278C C16294T C16296T T16304C C16311T		16009-16390	T2b	Lacan 2011, Lacan et al. 2011a	EPT
			France	Treilles	TRE587	C16069T T16126C A16129G T16187C C16189T T16223C G16230A T16278C C16311T		16009-16390	J1	Lacan 2011, Lacan et al. 2011a	EPT
			France	Treilles	TRE588	T16126C A16129G T16187C C16189T T16223C G16230A T16278C C16294T C16296T T16304C C16311T		16009-16390	T2b	Lacan 2011, Lacan et al. 2011a	EPT
			France	Treilles	TRE592	A16129G T16187C G16230A C16311T	A16183c	16009-16390	X2b'd	Lacan 2011, Lacan et al. 2011a	EPT
			France	Treilles	TRE593	A16129G T16187C C16189T T16223C G16230A T16278C C16311T		16009-16390	H1	Lacan 2011, Lacan et al. 2011a	EPT
			France	Treilles	TRE596	A16129G T16187C C16189T T16223C G16230A A16269G T16278C C16311T		16009-16390	H1	Lacan 2011, Lacan et al. 2011a	EPT
			France	Treilles	TRE600	A16129G T16187C C16189T T16223C G16230A T16278C C16311T		16009-16390	H3	Lacan 2011, Lacan et al. 2011a	EPT
			France	Treilles	TRE603	A16129G T16187C C16189T T16223C G16230A T16278C C16311T		16009-16390	H1	Lacan 2011, Lacan et al. 2011a	EPT
			France	Treilles	TRE604	A16129G T16187C C16189T T16223C T16224C G16230A T16278C		16009-16390	K1a	Lacan 2011, Lacan et al. 2011a	EPT
			France	Treilles	TRE609	A16129G T16187C C16189T T16223C G16230A T16278C T16298C C16311T		16009-16390	HV0	Lacan 2011, Lacan et al. 2011a	EPT
			France	Treilles	TRE611	A16129G T16187C C16192T T16223C G16230A C16270T T16278C		16009-16390	U5b1c	Lacan 2011, Lacan et al. 2011a	EPT
			France	Treilles	TRE612	C16069T T16126C A16129G T16187C C16189T T16223C G16230A T16278C C16311T		16009-16390	J1	Lacan 2011, Lacan et al. 2011a	EPT
			France	Treilles	TRE614	A16129G T16187C C16189T T16223C T16224C G16230A T16278C		16009-16390	K1a	Lacan 2011, Lacan et al. 2011a	EPT
			France	Treilles	TRE615	A16129G T16187C G16230A C16311T	A16183c	16009-16390	X2b'd	Lacan 2011, Lacan et al. 2011a	EPT
			France	Treilles	TRE616	C16069T T16126C A16129G T16187C C16189T T16223C G16230A T16278C C16311T		16009-16390	J1	Lacan 2011, Lacan et al. 2011a	EPT
			France	Treilles	TRE636	A16129G T16187C G16230A C16311T	A16183c	16009-16390	X2b'd	Lacan 2011, Lacan et al. 2011a	EPT
			France	Treilles	TRE637	A16129G T16187C C16189T T16223C G16230A T16278C T16298C C16311T		16009-16390	V	Lacan 2011, Lacan et al. 2011a	EPT
	Pitted Ware culture	Southern Scandinavia	Sweden	Ajvide	Ajv5	A16129G T16187C C16189T T16223C G16230A C16256T C16270T T16278C C16311T		16051-16391	U5a1a'g	Malmström et al. 2009	EPT
			Sweden	Ajvide	Ajv13	A16129G T16187C C16189T T16223C G16230A C16260T T16278C C16311T T16356C		16051-16391	U4	Malmström et al. 2009	EPT
			Sweden	Ajvide	Ajv14	A16129G T16187C C16189T T16223C G16230A T16278C		16051-16391	HV?	Malmström et al. 2009	EPT
			Sweden	Ajvide	Ajv19	A16129G T16187C C16189T T16223C G16230A T16278C		16051-16391	HV?	Malmström et al. 2009	EPT
			Sweden	Ajvide	Ajv29	A16129G T16187C C16189T T16223C G16230A C16256T C16270T T16278C C16311T		16051-16391	U5a1a'g	Malmström et al. 2009	EPT
			Sweden	Ajvide	Ajv36	A16129G T16187C C16189T T16223C G16230A C16270T T16278C C16311T T16362C		16051-16391	U5b2b1a	Malmström et al. 2009	EPT
			Sweden	Ajvide	Ajv52	A16129G T16187C C16189T T16223C G16230A T16278C T16298C C16311T	C16519T	16000-16569	V	Malmström et al. 2009, Skoglund et al. 2012	EPT
			Sweden	Ajvide	Ajv52B	T16093C A16129G T16187C C16189T T16223C G16230A T16278C C16311T T16356C		16051-16391	U4	Malmström et al. 2009	EPT
			Sweden	Ajvide	Ajv54	A16129G T16187C C16189T T16223C G16230A C16270T T16278C C16311T		16051-16391	U5b	Malmström et al. 2009	EPT
			Sweden	Ajvide	Ajv66	T16093C A16129G T16187C C16189T T16223C G16230A T16278C C16311T T16356C		16051-16391	U4	Malmström et al. 2009	EPT
			Sweden	Ajvide	Ajv70	T16093C A16129G T16187C C16189T T16223C G16230A T16278C C16311T T16356C		16000-16569	U4	Malmström et al. 2009, Skoglund et al. 2012	EPT
			Sweden	Fridtorp	Fri4	A16129G T16187C C16189T T16223C G16230A C16270T T16278C C16311T		16051-16391	U5b	Malmström et al. 2009	EPT
			Sweden	Fridtorp	Fri15	A16129G T16187C C16189T T16223C G16230A T16278C C16311T T16356C		16051-16391	U4	Malmström et al. 2009	EPT
			Sweden	Fridtorp	Fri22	A16129G T16187C C16189T T16223C G16230A T16278C C16311T T16356C		16051-16391	U4	Malmström et al. 2009	EPT
			Sweden	Fridtorp	Fri27	A16129G T16187C C16189T T16223C G16230A C16256T C16270T T16278C C16311T		16051-16391	U5a1a'g	Malmström et al. 2009	EPT
			Sweden	Ire	Ire3	A16129G T16187C C16189T T16223C G16230A T16278C C16311T T16356C		16051-16391	U4	Malmström et al. 2009	EPT
			Sweden	Ire	Ire6B	T16126C A16129G T16187C C16189T T16223C G16230A T16278C C16294T C16296T T16304C C16311T		16051-16391	T2b	Malmström et al. 2009	EPT
			Sweden	Ire	Ire8	T16093C A16129G T16187C C16189T T16223C G16230A T16278C C16311T T16356C		16000-16569	U4d	Malmström et al. 2009, Skoglund et al. 2012	EPT
			Sweden	Ire	Ire9	T16093C A16129G T16187C C16189T T16223C T16224C G16230A C16242T T16278C		16051-16391	K1a	Malmström et al. 2009	EPT
Chalcolithic	Iberian Chalcolithic El Mirador Burgos	Iberian Peninsula / El Mirador Cave	Spain	El Mirador Burgos	El Mirador Burgos [I1271/MIR 1]	A16129G T16187C C16189T T16223C G16230A T16278C C16294T C16296T C16311T T16324C		16055-16378	K1a	Gómez-Sánchez 2014	EPT
			Spain	El Mirador Burgos	El Mirador Burgos [I1272/MIR 2]	A16129G T16187C G16230A C16311T T16352C		16055-16378	K1b1a1	Gómez-Sánchez 2014	EPT
			Spain	El Mirador Burgos	El Mirador Burgos [MIR 3]	A16129G T16187C C16189T T16223C G16230A T16278C C16311T		16055-16378	H	Gómez-Sánchez 2014	EPT
			Spain	El Mirador Burgos	El Mirador Burgos [MIR 4]	T16126C A16129G T16187C C16189T T16223C G16230A T16278C C16294T C16296T C16311T T16324C		16055-16378	T2	Gómez-Sánchez 2014	EPT
			Spain	El Mirador Burgos	El Mirador Burgos [I0581/MIR 5 and 6]	A16129G T16187C C16189T T16223C G16230A T16278C C16311T		16055-16378	X2b	Gómez-Sánchez 2014	EPT
			Spain	El Mirador Burgos	El Mirador Burgos [MIR 9]	A16129G T16187C G16230A C16311T		16055-16378	X2	Gómez-Sánchez 2014	EPT
			Spain	El Mirador Burgos	El Mirador Burgos [MIR 8]	T16126C A16129G T16187C C16189T T16223C G16230A T16278C C16294T C16296T T16304C C16311T		16055-16378	T2b	Gómez-Sánchez 2014	EPT
			Spain	El Mirador Burgos	El Mirador Burgos [MIR 15]	T16126C A16129G T16187C C16189T T16223C G16230A T16278C C16294T C16296T T16304C C16311T		16055-16378	T2b	Gómez-Sánchez 2014	EPT
			Spain	El Mirador Burgos	El Mirador Burgos [MIR 10]	A16129G T16187C C16189T T16223C T16224C G16230A C16256T T16278C		16055-16378	K	Gómez-Sánchez 2014	EPT
			Spain	El Mirador Burgos	El Mirador Burgos [I1274/MIR 11]				H3	Gómez-Sánchez 2014	EPT
			Spain	El Mirador Burgos	El Mirador Burgos [MIR 12]	A16129G T16187C C16189T T16223C T16224C G16230A T16278C		16055-16378	K	Gómez-Sánchez 2014	EPT
			Spain	El Mirador Burgos	El Mirador Burgos [I1276/MIR 13]	A16129G T16187C C16189T T16223C G16230A C16311T		16055-16378	H3c3	Gómez-Sánchez 2014	EPT
			Spain	El Mirador Burgos	El Mirador Burgos [I1277/MIR 14]				H3	Gómez-Sánchez 2014	EPT
			Spain	El Mirador Burgos	El Mirador Burgos [MIR 16]	T16093C A16129G T16187C C16189T T16223C G16230A T16278C		16055-16378	K	Gómez-Sánchez 2014	EPT
			Spain	El Mirador Burgos	El Mirador Burgos [I1280/MIR 17]				J1c1	Gómez-Sánchez 2014	EPT
			Spain	El Mirador Burgos	El Mirador Burgos [I1281/MIR 18]				H1t	Gómez-Sánchez 2014	EPT
			Spain	El Mirador Burgos	El Mirador Burgos [I1282/ MIR 19]				H3	Gómez-Sánchez 2014	EPT
			Spain	El Mirador Burgos	El Mirador Burgos [MIR 20]	C16069T T16126C A16129G T16187C C16189T C16193T T16223C G16230A G16274A C16311T		16055-16378	J1+16193/J2b	Gómez-Sánchez 2014	EPT
			Spain	El Mirador Burgos	El Mirador Burgos [I1284/MIR 21]				H3	Gómez-Sánchez 2014	EPT
			Spain	El Mirador Burgos	El Mirador Burgos [I1300/ MIR 22]	A16129G T16187C C16189T T16223C T16224C G16230A T16278C		16055-16378	K1a2a	Gómez-Sánchez 2014	EPT
			Spain	El Mirador Burgos	El Mirador Burgos [I1302/ MIR 24]				J2b1a3	Gómez-Sánchez 2014	EPT
			Spain	El Mirador Burgos	El Mirador Burgos [I1303/MIR 25]	A16129G T16187C C16189T T16223C G16230A T16278C C16311T A16343G		16055-16378	U3a1	Gómez-Sánchez 2014	EPT
			Spain	El Mirador Burgos	El Mirador Burgos [I1314/ MIR 26]	C16069T T16126C A16129G G16145A T16187C C16189T T16223C G16230A T16231C C16261T T16278C C16311T		16055-16378	J2a1a1	Gómez-Sánchez 2014	EPT
Late Neolithic	Yamnaya	Asia Pontic Steppe	Ukraine	Mayaki	2017-05-05	A16129G T16136C T16187C C16189T T16223C G16230A T16278C C16311T		16011-16413	X	Wilde 2014	EPT
			Ukraine	Mayaki	2017-05-04	A16129G T16187C C16189T C16192T T16223C G16230A T16278C C16311T			U5	Wilde 2014	EPT
			Russia	Podlesnyj	POD1	A16129G T16187C C16189T C16192T T16223C G16230A T16278C C16292T C16311T T16325C			W	Wilde 2014	EPT
			Russia	Podlesnyj	POD2	T16126C A16129G T16187C C16189T T16223C G16230A T16278C C16292T C16294T C16311T			T	Wilde 2014	EPT
			Bulgaria	Golyamata Mogila Popovo	POP1	T16126C A16129G T16187C C16189T T16223C G16230A T16278C C16294T C16296T C16311T T16324C			T2a1b1a	Wilde 2014	EPT
			Bulgaria	Golyamata Mogila Popovo	POP3	A16129c T16187C C16189T T16223C G16230A T16278C C16311T T16362C			U2e1a	Wilde 2014	EPT
			Bulgaria	Golyamata Mogila Popovo	POP4	A16129G T16187C C16189T T16223C G16230A C16256T C16270T T16278C C16311T A16399G			U5a1	Wilde 2014	EPT
			Bulgaria	Ovchartsi	OVI2	A16129G T16187C C16189T T16223C T16224C G16230A T16278C C16290T C16311T			K	Wilde 2014	EPT
			Bulgaria	Ovchartsi	OVI3	A16129G T16187C C16189T T16223C G16230A T16278C C16311T			U/K	Wilde 2014	EPT
			Russia	Peschanyi	PEJ1	A16129G T16187C C16189T C16192T T16223C G16230A C16256T C16270T T16278C C16311T A16399G			U5a1	Wilde 2014	EPT
			Moldova	Tetcani	TET2	A16129G C16134T T16187C C16189T T16223C G16230A T16278C C16311T T16356C			U	Wilde 2014	EPT
			Russia	Olennii	OLE1	T16126C A16129G T16187C C16189T T16223C G16230A T16278C C16292T C16294T C16311T			T	Wilde 2014	EPT
			Russia	Olennii	OLE7	C16069T T16126C A16129G T16187C C16189T C16193T T16223C G16230A T16278C C16311T			J	Wilde 2014	EPT
			Russia	Kalinovka I	KAL1	A16129G C16147g T16172C T16187C C16189T T16223C G16230A C16248T T16278C C16311T C16344T C16355T			N1a	Wilde 2014	EPT
			Russia	Nikolaevka III	NIK1	A16129G A16163G C16186T T16187C C16189T T16223C G16230A T16278C C16294T C16311T			T1a	Wilde 2014	EPT
			Russia	Nikolaevka III	NIK7	A16129G T16187C C16189T T16223C G16230A T16278C C16311T			H	Wilde 2014	EPT
			Bulgaria	Riltsi	RIL3	A16129G T16187C C16189T C16192T T16223C T16224C G16230A T16278C C16311T			K	Wilde 2014	EPT
			Ukraine	Vinogradnoe	VIN2	T16126C A16129G A16163G C16186T T16187C C16189T T16223C G16230A T16278C C16294T C16311T			T1a	Wilde 2014	EPT
			Ukraine	Vinogradnoe	VIN5	T16126C A16129G A16163G C16186T T16187C C16189T T16223C G16230A T16278C C16294T C16311T			T1a	Wilde 2014	EPT
			Ukraine	Vinogradnoe	VIN12	T16126C A16129G A16163G T16187C C16189T T16223C G16230A T16278C C16294T C16311T			T1	Wilde 2014	EPT
			Bulgaria	Benkovski	BEN3	A16129G T16187C C16188T C16189T T16223C G16230A T16278C C16311T			H	Wilde 2014	EPT
			Ukraine	Pestchanka	PES7	A16129G T16187C C16189T T16209C T16223C G16230A T16278C C16311T			H	Wilde 2014	EPT
			Ukraine	Kirovograd Sugokleya	SUG2	A16129G T16172C T16187C C16189T T16223C G16230A T16278C C16311T G16391A			I	Wilde 2014	EPT
			Ukraine	Kirovograd Sugokleya	SUG6	A16129G T16187C C16189T T16223C G16230A T16278C C16311T T16362C			H	Wilde 2014	EPT
			Ukraine	Kirovograd Sugokleya	SUG7	A16129G T16187C C16189T T16223C G16230A T16278C C16311T			H	Wilde 2014	EPT
			Ukraine	Kirovograd Sugokleya	SUG8	A16129G T16187C C16189T T16223C G16230A T16278C C16311T			H	Wilde 2014	EPT
			Russia	Sukhaya Termista I	RISE240	A16129G T16187C C16189T C16192T T16223C G16230A C16256T C16270T T16278C C16311T A16399G			U5a1d1	Allentoft et al.2015	EPT
			Russia	Temrta IV	RISE546	A16129G T16187C C16189T C16192T T16223C G16230A C16256T C16270T T16278C T16304C C16311T A16399G			U5a1d2b	Allentoft et al.2015	EPT
			Russia	Temrta IV	RISE547	T16126C A16129G T16187C C16189T T16223C G16230A T16278C C16294T C16296T C16311T			T2a1a	Allentoft et al.2015	EPT
			Russia	Temrta IV	RISE548	A16129G T16187C C16189T T16223C G16230A T16278C C16311T T16356C			U4	Allentoft et al.2015	EPT
			Russia	Peshany V	RISE550	A16129G T16187C C16189T C16192T T16223C G16230A C16256T C16270T T16278C C16311T A16399G			U5a1i	Allentoft et al.2015	EPT
			Russia	Ulan IV	RISE552	T16126C A16129G T16187C C16189T T16223C G16230A T16278C C16294T C16296T C16311T			T2a1a	Allentoft et al.2015	EPT
			Russia	Ekaterinovka Southern Steppe Samara	I0231/SVP 3	A16129G C16134T T16187C C16189T T16223C G16230A T16278C C16311T T16356C			U4a1a or U4a1d	Haak 2015	EPT
			Russia	Lopatino I Sok River Samara	I0357/SVP 5	A16129G T16187C C16189T C16192T T16223C G16230A T16278C C16292T C16311T T16325C			W6c	Haak 2015	EPT
			Russia	Ishkinovka I Eastern Orenburg Pre-Ural steppe Samara	I0370/SVP 10	A16129G T16187C C16189T T16223C G16230A C16261T T16278C C16311T			H13a1a1a	Haak 2015	EPT
			Russia	Lopatino I Sok River Samara	I0429/SVP 38	T16126C A16129G T16187C C16189T T16223C G16230A T16278C C16292T C16294T C16311T			T2c1a2	Haak 2015	EPT
			Russia	Luzhki I Samara River Samara	I0438/SVP 50	A16129G T16187C C16189T T16223C G16230A C16256T C16270T T16278C C16311T A16399G			U5a1a1	Haak 2015	EPT
			Russia	Lopatino I Sok River Samara	I0439/ SVP 52	A16129G T16187C C16189T T16223C G16230A C16256T C16270T T16278C C16311T A16399G			U5a1a1	Haak 2015	EPT
			Russia	Kurmanaevskii III Buzuluk Samara	I0441/SVP 54	A16129G T16187C C16189T T16223C G16230A T16278C C16311T			H2b	Haak 2015	EPT
			Russia	Lopatino II Sok River Samara	I0443/ SVP 57	A16129G T16187C C16189T T16223C G16230A T16278C C16292T C16311T			W3a1a	Haak 2015	EPT
			Russia	Kutuluk I Kutuluk River Samara	I0444/SVP 58	A16129G T16187C C16189T T16223C G16230A T16278C C16311T T16362C			H6a1b	Haak 2015	EPT
	Bernburg culture	Mittelelbe-Saale	Germany	Benzingerode I	BENZ 1	A16129G T16187C C16192T T16223C G16230A C16270T T16278C G16336A		15997-16409	U5b1c1	Brandt et al. 2013	CEPT/EPT
			Germany	Benzingerode I	BENZ 3	T16093C A16129G T16187C C16189T T16223C T16224C G16230A T16278C C16360T		15997-16409	K1a	Brandt et al. 2013	CEPT/EPT
			Germany	Benzingerode I	BENZ 6	T16126C A16129G T16187C C16189T T16223C G16230A T16278C C16294T C16296T T16304C C16311T		15997-16409	T2b	Brandt et al. 2013	CEPT/EPT
			Germany	Benzingerode I	BENZ 14	A16129G T16187C C16189T C16192T T16223C G16230A C16256T C16270T T16278C C16311T		15997-16409	U5a	Brandt et al. 2013	CEPT/EPT
			Germany	Benzingerode I	BENZ 15	A16129G T16187C C16189T G16230A T16278C C16292T C16311T		15997-16409	W	Brandt et al. 2013	CEPT/EPT
			Germany	Benzingerode I	BENZ 17	A16129G T16187C C16189T T16223C G16230A T16278C C16311T		15997-16409	H	Brandt et al. 2013	CEPT/EPT
			Germany	Benzingerode I	BENZ 18	A16129G T16187C C16189T C16192T T16223C G16230A T16278C C16311T		15997-16409	U5b2a1a	Brandt et al. 2013	CEPT/EPT
			Germany	Benzingerode I	BENZ 19	T16126C A16129G T16187C C16189T T16223C G16230A T16278C C16294T C16296T T16304C C16311T		15997-16409	T2b	Brandt et al. 2013	CEPT/EPT
			Germany	Benzingerode I	BENZ 20	A16129G T16187C C16189T C16192T T16223C G16230A C16256T C16270T T16278C C16311T		15997-16409	U5a	Brandt et al. 2013	CEPT/EPT
			Germany	Benzingerode I	BENZ 27	T16093C A16129G T16187C C16189T T16223C T16224C G16230A T16278C C16360T		15997-16409	K1a	Brandt et al. 2013	CEPT/EPT
			Germany	Benzingerode I	BENZ 29	A16129G T16187C C16189T T16223C G16230A T16278C T16304C C16311T		15997-16409	H5	Brandt et al. 2013	CEPT/EPT
			Germany	Benzingerode I	BENZ 33	A16129G T16187C C16189T T16223C T16224C G16230A T16278C T16362C		15997-16409	K1	Brandt et al. 2013	CEPT/EPT
			Germany	Benzingerode I	BENZ 35	A16129G T16187C C16189T T16223C G16230A C16239T C16270T T16278C C16311T		15997-16409	U5b	Brandt et al. 2013	CEPT/EPT
			Germany	Benzingerode I	BENZ 36	A16129G T16187C C16189T T16223C G16230A T16278C C16311T		15997-16409	H	Brandt et al. 2013	CEPT/EPT
			Germany	Benzingerode I	BENZ 37	A16129G T16187C G16230A C16311T		15997-16409	X	Brandt et al. 2013	CEPT/EPT
			Germany	Benzingerode I	BENZ 39	A16129G T16187C C16189T T16223C G16230A T16278C T16297C T16298C C16311T		15997-16409	V	Brandt et al. 2013	CEPT/EPT
			Germany	Benzingerode I	BENZ 40	C16111a A16129G T16187C C16189T T16223C G16230A T16278C C16311T		15997-16409	H1e1a3	Brandt et al. 2013	CEPT/EPT
	Corded Ware Culture	Mittelelbe-Saale	Germany	Benzingerode-Heimburg	BZH 6	A16129G T16187C T16223C G16230A T16278C C16311T		15997-16569	H1ca1	Brandt et al. 2013, Brotherton et al. 2013	CEPT/EPT
			Germany	Esperstedt	ESP 5	A16129G T16187C C16189T C16192T T16223C G16230A C16256T C16270T T16278C C16311T		15997-16409	U5a	Brandt et al. 2013	CEPT/EPT
			Germany	Esperstedt	ESP 11	A16129G T16187C C16189T T16223C G16230A T16278C C16311T T16356C T16362C		15997-16401	U4	Brandt et al. 2013	CEPT/EPT
			Germany	Esperstedt	ESP 14	A16129G T16187C C16189T T16223C T16224C G16230A T16278C		15997-16401	K	Brandt et al. 2013	CEPT/EPT
			Germany	Esperstedt	ESP 15	A16129G T16187C C16189T T16223C G16230A T16278C C16311T T16362C A16482G	C16519T	15997-16569	H6a1a	Brandt et al. 2013, Brotherton et al. 2013	CEPT/EPT
			Germany	Esperstedt	ESP 16	A16129G T16187C C16189T C16192T G16230A T16278C C16292T C16311T T16325C		15997-16401	W6a'b	Brandt et al. 2013	CEPT/EPT
			Germany	Esperstedt	ESP 17	A16129G T16187C C16189T T16223C G16230A C16256T C16270T T16278C C16311T A16399G		16056-16401	U5a1a'g	Brandt et al. 2013	CEPT/EPT
			Germany	Esperstedt	ESP 19	A16129G T16187C C16189T C16192T T16223C G16230A C16256T C16270T T16278C C16311T		15997-16401	U5a	Brandt et al. 2013	CEPT/EPT
			Germany	Esperstedt	ESP 20	C16069T T16126C A16129G T16187C C16189T T16223C G16230A T16278C C16311T		15997-16401	J	Brandt et al. 2013	CEPT/EPT
			Germany	Esperstedt	ESP 22	A16129G T16187C G16230A C16311T		15997-16401	X	Brandt et al. 2013	CEPT/EPT
			Germany	Esperstedt	ESP 25	C16069T T16126C A16129G T16187C C16189T T16223C G16230A T16278C C16311T		16056-16401	J	Brandt et al. 2013	CEPT/EPT
			Germany	Esperstedt	ESP 26	T16126C A16129G T16187C C16189T T16223C G16230A T16278C C16294T C16311T T16324C		15997-16401	T2b2b	Brandt et al. 2013	CEPT/EPT
			Germany	Esperstedt	ESP 28	C16069T T16126C A16129G T16187C C16189T T16223C G16230A T16278C C16311T		15997-16401	J	Brandt et al. 2013	CEPT/EPT
			Germany	Eulau	EUL 1	T16187C C16189T G16230A T16278C C16311T G16391A		15997-16409	I	Haak et al. 2008	CEPT/EPT
			Germany	Eulau	EUL 3	A16129G G16145A T16187C C16189T T16223C T16224C G16230A T16278C		15997-16409	K1a24a	Haak et al. 2008	CEPT/EPT
			Germany	Eulau	EUL 6	T16093C A16129G T16187C C16189T C16221T T16223C G16230A T16278C C16311T		15997-16409	H10e	Haak et al. 2008	CEPT/EPT
			Germany	Eulau	EUL 7	A16129G T16187C G16230A C16311T		15997-16409	X2b1'2'3'4'5'6	Haak et al. 2008	CEPT/EPT
			Germany	Eulau	EUL 8	A16129G T16187C G16230A C16311T		15997-16409	X2b1'2'3'4'5'6	Haak et al. 2008	CEPT/EPT
			Germany	Eulau	EUL 9	A16129G T16187C C16192T T16223C G16230A C16270T T16278C C16311T		15997-16409	U5b1a'b	Haak et al. 2008	CEPT/EPT
			Germany	Eulau	EUL 10	T16093C A16129G T16187C C16189T T16223C T16224C G16230A T16278C G16319A		15997-16409	K1	Haak et al. 2008	CEPT/EPT
			Germany	Eulau	EUL 11	T16093C A16129G T16187C C16189T T16223C T16224C G16230A T16278C G16319A		15997-16409	K1	Haak et al. 2008	CEPT/EPT
			Germany	Eulau	EUL 12	T16093C A16129G T16187C C16189T T16223C T16224C G16230A T16278C G16319A		15997-16409	K1	Haak et al. 2008	CEPT/EPT
			Germany	Eulau	EUL 25	T16126C A16129G A16163G C16186T T16187C T16223C G16230A T16278C C16294T C16311T		16056-16409	T1a	Brandt et al. 2013	CEPT/EPT
			Germany	Eulau	EUL 26	A16129G T16187C C16189T T16223C G16230A T16278C T16304C C16311T		15997-16409	H5	Brandt et al. 2013	CEPT/EPT
			Germany	Eulau	EUL 27	A16129G T16187C C16189T T16223C G16230A T16278C C16311T C16354T		15997-16409	H2a1	Brandt et al. 2013	CEPT/EPT
			Germany	Karsdorf	KAR 2	A16129G T16187C C16189T T16223C G16230A T16278C C16311T T16356C T16362C		16046-16401	U4	Brandt et al. 2013	CEPT/EPT
			Germany	Karsdorf	KAR 24	C16069T T16126C A16129G T16187C C16189T T16223C G16230A T16278C C16311T		16046-16401	J1c	Brandt et al. 2013	CEPT/EPT
			Germany	Karsdorf	KAR 26	T16126C A16129G T16187C C16189T T16223C G16230A T16278C C16294T T16304C C16311T		16046-16401	T2b4f	Brandt et al. 2013	CEPT/EPT
			Germany	Karsdorf	KAR 27	A16129G C16134T T16187C C16189T T16223C G16230A T16278C C16311T T16356C		16046-16401	U4a1	Brandt et al. 2013	CEPT/EPT
			Germany	Karsdorf	KAR 28	A16051G T16092C A16129c T16187C T16223C G16230A T16278C C16311T T16362C	A16183c	16046-16401	U2e2	Brandt et al. 2013	CEPT/EPT
			Germany	Karsdorf	KAR 30	T16126C A16129G T16187C C16189T T16223C G16230A T16278C C16294T C16296T C16311T		16046-16401	T2	Brandt et al. 2013	CEPT/EPT
			Germany	Karsdorf	KAR 31	T16126C A16129G A16163G C16186T T16187C T16223C G16230A T16278C C16294T C16311T		16046-16401	T1a1'3	Brandt et al. 2013	CEPT/EPT
			Germany	Karsdorf	KAR 38	A16129G T16187C C16189T C16192T T16223C G16230A C16256T C16270T T16278C C16291T C16311T A16399G		16046-16401	U5a1b1	Brandt et al. 2013	CEPT/EPT
			Germany	Karsdorf	KAR 41	T16126C A16129G A16163G C16186T T16187C T16223C G16230A T16278C C16294T C16311T		16046-16401	T1a1'3	Brandt et al. 2013	CEPT/EPT
			Germany	Karsdorf	KAR 46	T16126C A16129G T16187C C16189T T16223C G16230A T16278C C16294T T16304C C16311T		16046-16401	T2b4f	Brandt et al. 2013	CEPT/EPT
			Germany	Karsdorf	KAR 53	A16129G T16187C C16189T T16223C T16224C G16230A T16278C		16046-16401	K2a5	Brandt et al. 2013	CEPT/EPT
			Germany	Karsdorf	KAR 56	A16129G T16187C C16189T C16192T T16223C G16230A C16270T T16278C C16311T		16046-16401	U5b	Brandt et al. 2013	CEPT/EPT
			Germany	Karsdorf	KAR 58	A16129G T16187C C16189T T16223C G16230A T16278C C16311T		16046-16401	H	Brandt et al. 2013	CEPT/EPT
			Germany	Oberwiederstedt 2	OBW 1	A16129G T16187C C16189T T16223C G16230A T16278C T16298C		16046-16401	HV0e	Brandt et al. 2013	CEPT/EPT
			Germany	Oberwiederstedt 2	OBW 2	A16129G T16187C C16189T T16223C G16230A T16278C C16311T		16046-16401	H	Brandt et al. 2013	CEPT/EPT
			Germany	Oberwiederstedt 2	OBW 3	T16093C A16129G T16187C C16189T C16192T T16223C G16230A T16278C C16311T		16046-16401	H	Brandt et al. 2013	CEPT/EPT
			Germany	Oberwiederstedt 2	OBW 4	T16126C A16129G T16187C C16189T T16223C G16230A T16278C C16292T C16294T C16311T		16046-16401	T2c	Brandt et al. 2013	CEPT/EPT
			Germany	Quedlinburg VII 2	QLB 23	C16114a A16129G T16187C C16189T T16223C G16230A T16278C C16311T		16046-16401	H	Brandt et al. 2013	CEPT/EPT
			Germany	Quedlinburg XII	QUEXII 1	A16129G T16187C C16189T T16223C G16230A T16278C C16311T	C16519T	15997-16569	H4a1	Brandt et al. 2013, Brotherton et al. 2013	CEPT/EPT
	Bell Beaker Culture	Mittelelbe-Saale	Germany	Alberstedt	ALB 1	A16129G T16187C C16189T T16223C G16230A T16278C C16311T		15997-16569	H3b	Brandt et al. 2013, Brotherton et al. 2013	CEPT/EPT
			Germany	Alberstedt	ALB 2	A16129G T16187C C16189T T16223C G16230A T16278C C16311T		15997-16409	H	Brandt et al. 2013	CEPT/EPT
			Germany	Benzingerode-Heimburg	BZH 2	A16129G T16187C C16189T C16192T T16223C G16230A C16256T C16270T T16278C C16291T C16311T A16399G		16056-16409	U5a1b1	Brandt et al. 2013	CEPT/EPT
			Germany	Benzingerode-Heimburg	BZH 4	A16129G T16187C C16189T T16223C G16230A T16278C A16293G C16311T		15997-16569	H1e8	Brandt et al. 2013, Brotherton et al. 2013	CEPT/EPT
			Germany	Benzingerode-Heimburg	BZH 5	T16126C A16129G T16187C C16189T T16223C G16230A T16278C C16294T C16311T T16324C		16056-16409	T2a1b	Brandt et al. 2013	CEPT/EPT
			Germany	Benzingerode-Heimburg	BZH 7	A16129G T16187C C16189T T16223C G16230A C16256T C16270T T16278C C16311T A16399G		16056-16409	U5a1a'g	Brandt et al. 2013	CEPT/EPT
			Germany	Benzingerode-Heimburg	BZH 12	A16129G T16187C C16189T T16223C G16230A C16256T C16270T T16278C C16311T A16399G		16059-16409	U5a1a'g	Brandt et al. 2013	CEPT/EPT
			Germany	Benzingerode-Heimburg	BZH 15	A16129G T16187C C16189T G16230A T16278C C16292T C16311T		16056-16409	W	Brandt et al. 2013	CEPT/EPT
			Germany	Eulau	EUL 22	A16129G T16187C C16189T G16230A T16278C C16292T C16311T		15997-16409	W	Brandt et al. 2013	CEPT/EPT
			Germany	Eulau	EUL 23	A16129G T16187C C16189T T16223C G16230A T16278C C16311T		15997-16409	H	Brandt et al. 2013	CEPT/EPT
			Germany	Eulau	EUL 31	T16126C A16129G T16140C A16163G C16186T T16187C T16223C G16230A T16278C C16294T C16311T		15997-16409	T1a	Brandt et al. 2013	CEPT/EPT
			Germany	Karsdorf	KAR 5	A16129G T16187C C16189T C16192T T16223C G16230A C16270T T16278C C16311T		16046-16401	U5b	Brandt et al. 2013	CEPT/EPT
			Germany	Karsdorf	KAR 51	A16129G C16179T T16187C C16189T T16223C G16230A T16278C C16311T T16356C		16046-16401	U4c1	Brandt et al. 2013	CEPT/EPT
			Germany	Karsdorf	KAR 52	A16129G C16179T T16187C C16189T T16223C G16230A T16278C C16311T T16356C		16046-16401	U4c1	Brandt et al. 2013	CEPT/EPT
			Germany	Quedlinburg VII 2	QLB 19	A16129G T16187C C16189T T16223C G16230A C16256T C16270T T16278C C16311T A16399G		16046-16401	U5a1a'g	Brandt et al. 2013	CEPT/EPT
			Germany	Quedlinburg VII 2	QLB 24	A16129G T16187C C16189T T16223C G16230A T16278C T16304C C16311T		15997-16409	H5	Brandt et al. 2013	CEPT/EPT
			Germany	Quedlinburg VII 2	QLB 25	T16126C A16129G G16153A T16187C C16189T T16223C G16230A T16278C C16294T C16296T C16311T		15997-16409	T2e	Brandt et al. 2013	CEPT/EPT
			Germany	Quedlinburg VII 2	QLB 26	A16129G T16187C C16189T T16223C G16230A T16278C C16311T		15997-16569	H1	Brandt et al. 2013, Brotherton et al. 2013	CEPT/EPT
			Germany	Quedlinburg VII 2	QLB 27	A16129G T16187C G16213A T16223C G16230A C16270T T16278C C16311T		16046-16401	U5b	Brandt et al. 2013	CEPT/EPT
			Germany	Quedlinburg VII 2	QLB 28	A16129G T16187C C16189T T16223C G16230A T16278C C16311T		15997-16569	H1	Brandt et al. 2013, Brotherton et al. 2013	CEPT/EPT
			Germany	Quedlinburg VII 2	QLB 38	A16129G T16187C T16223C G16230A T16278C C16311T		16046-16401	H	Brandt et al. 2013	CEPT/EPT
			Germany	Quedlinburg XII	QUEXII 2	A16129G T16187C C16189T T16223C G16230A T16278C C16311T	C16519T	15997-16569	H4a1	Brandt et al. 2013, Brotherton et al. 2013	CEPT/EPT
			Germany	Quedlinburg XII	QUEXII 3	A16129G T16187C C16189T T16223C G16230A T16278C C16311T	C16519T	15997-16569	H13a1a2c	Brandt et al. 2013, Brotherton et al. 2013	CEPT/EPT
			Germany	Quedlinburg XII	QUEXII 4	C16069T T16126C A16129G T16187C C16189T T16223C G16230A T16278C C16311T		15997-16409	J	Brandt et al. 2013	CEPT/EPT
			Germany	Rothenschirmbach	ROT 1	A16129G T16187C C16189T T16223C G16230A C16256T T16278C C16311T		15997-16569	H3ao2	Brandt et al. 2013, Brotherton et al. 2013	CEPT/EPT
			Germany	Rothenschirmbach	ROT 2	A16129G T16187C C16189T T16223C G16230A T16278C T16304C C16311T	C16519T	15997-16569	H5a3	Brandt et al. 2013, Brotherton et al. 2013	CEPT/EPT
			Germany	Rothenschirmbach	ROT 3	T16086C A16129G T16187C C16189T T16223C T16224C G16230A T16278C		15997-16409	K	Brandt et al. 2013	CEPT/EPT
			Germany	Rothenschirmbach	ROT 4	A16129G T16187C C16189T T16223C G16230A C16256T T16278C C16311T		15997-16409	H	Brandt et al. 2013	CEPT/EPT
			Germany	Rothenschirmbach	ROT 6	A16129G T16187C C16189T T16223C G16230A T16278C T16304C C16311T	C16519T	15997-16569	H5a3	Brandt et al. 2013, Brotherton et al. 2013	CEPT/EPT
Early Bronze Age	Unetice Culture	Mittelelbe-Saale	Germany	Alberstedt	ALB 3	A16129G T16187C C16189T T16223C G16230A T16278C		15997-16409	HV	Brandt et al. 2013	CEPT/EPT
			Germany	Benzingerode-Heimburg	BZH 1	A16129G T16187C C16189T T16223C G16230A T16278C A16293G	C16519T	15997-16569	H11a	Brandt et al. 2013, Brotherton et al. 2013	CEPT/EPT
			Germany	Benzingerode-Heimburg	BZH 3	A16129G T16187C G16230A C16311T		16059-16409	X	Brandt et al. 2013	CEPT/EPT
			Germany	Benzingerode-Heimburg	BZH 8	A16129G T16187C C16189T T16223C G16230A A16240t T16278C C16311T C16354T	C16519T	15997-16569	H2a1a3	Brandt et al. 2013, Brotherton et al. 2013	CEPT/EPT
			Germany	Benzingerode-Heimburg	BZH 9	A16129G T16187C C16189T T16223C T16224C G16230A T16278C		16056-16409	K	Brandt et al. 2013	CEPT/EPT
			Germany	Benzingerode-Heimburg	BZH 10	A16129G T16187C G16230A C16311T		16059-16409	X	Brandt et al. 2013	CEPT/EPT
			Germany	Benzingerode-Heimburg	BZH 13	T16126C A16129G T16187C C16189T T16223C G16230A T16278C C16294T C16296T T16304C C16311T		16056-16409	T2b	Brandt et al. 2013	CEPT/EPT
			Germany	Benzingerode-Heimburg	BZH 14	A16129G T16187C C16189T A16220G T16223C G16230A T16278C C16311T		15997-16569	H82a	Brandt et al. 2013, Brotherton et al. 2013	CEPT/EPT
			Germany	Benzingerode-Heimburg	BZH 17	A16129G T16187C T16223C G16230A C16256T C16270T T16278C C16311T A16399G		16056-16409	U5a1a'g	Brandt et al. 2013	CEPT/EPT
			Germany	Benzingerode-Heimburg	BZH 18	T16086C T16187C C16189T G16230A T16278C C16311T G16391A		16056-16409	I3a	Brandt et al. 2013	CEPT/EPT
			Germany	Esperstedt	ESP 2	T16086C T16187C C16189T G16230A T16278C C16311T G16391A		15997-16409	I3a	Brandt et al. 2013	CEPT/EPT
			Germany	Esperstedt	ESP 3	A16129G T16187C C16189T C16192T T16223C G16230A C16256T C16270T T16278C C16311T A16399G		16056-16409	U5a1	Brandt et al. 2013	CEPT/EPT
			Germany	Esperstedt	ESP 4	A16129G C16147g T16187C C16189T G16230A T16278C C16292T C16311T		15997-16409	W3a1	Brandt et al. 2013	CEPT/EPT
			Germany	Esperstedt	ESP 9	A16129G T16187C C16192T T16223C G16230A C16270T T16278C C16311T		15997-16409	U5b1a'b	Brandt et al. 2013	CEPT/EPT
			Germany	Esperstedt	ESP 12	A16129G T16187C G16230A C16311T		15997-16401	X	Brandt et al. 2013	CEPT/EPT
			Germany	Esperstedt	ESP 18	T16126C A16129G T16187C C16189T T16223C G16230A T16278C C16294T C16296T T16304C C16311T		15997-16401	T2b	Brandt et al. 2013	CEPT/EPT
			Germany	Esperstedt	ESP 23	C16114a A16129G T16187C C16189T C16192T T16223C G16230A C16256T C16270T T16278C C16294T C16311T		16056-16401	U5a2a	Brandt et al. 2013	CEPT/EPT
			Germany	Esperstedt	ESP 27	T16126C A16129G T16187C C16189T T16223C G16230A T16278C C16292T C16294T C16311T		16056-16401	T2c	Brandt et al. 2013	CEPT/EPT
			Germany	Esperstedt	ESP 29	T16086C T16187C C16189T G16230A T16278C C16311T G16391A		15997-16401	I3a	Brandt et al. 2013	CEPT/EPT
			Germany	Esperstedt	ESP 31	A16129G T16187C G16230A C16311T		15997-16401	X	Brandt et al. 2013	CEPT/EPT
			Germany	Esperstedt	ESP 6	T16187C C16189T G16230A G16391A		15997-16409	I1	Brandt et al. 2013	CEPT/EPT
			Germany	Eulau	EUL 28	C16069T T16126C A16129G G16145A T16172C T16187C C16189T C16222T T16223C G16230A C16261T T16278C C16311T		16056-16409	J1b1a1	Brandt et al. 2013	CEPT/EPT
			Germany	Eulau	EUL 35	A16129G T16187C T16223C G16230A T16278C T16304C C16311T		15997-16409	H	Brandt et al. 2013	CEPT/EPT
			Germany	Eulau	EUL 36	A16129G T16187C C16189T T16223C G16230A T16278C C16311T		15997-16409	H	Brandt et al. 2013	CEPT/EPT
			Germany	Eulau	EUL 37	A16129G T16187C C16189T T16223C G16230A T16278C C16311T		16056-16409	H	Brandt et al. 2013	CEPT/EPT
			Germany	Eulau	EUL 40	A16129G T16187C C16189T T16223C G16230A T16278C T16298C C16311T		15997-16409	V	Brandt et al. 2013	CEPT/EPT
			Germany	Eulau	EUL 41	A16129G T16187C C16189T T16223C G16230A T16278C C16311T	C16519T	15997-16569	H4a1a1a2	Brandt et al. 2013, Brotherton et al. 2013	CEPT/EPT
			Germany	Eulau	EUL 42	A16129G T16187C C16189T T16223C T16224C G16230A T16278C		16056-16409	K	Brandt et al. 2013	CEPT/EPT
			Germany	Eulau	EUL 47	A16129G T16187C C16189T T16223C T16224C G16230A T16278C		16056-16409	K2	Brandt et al. 2013	CEPT/EPT
			Germany	Eulau	EUL 48	T16093C A16129G T16187C T16223C T16224C G16230A T16278C	A16183c	16056-16409	K1a	Brandt et al. 2013	CEPT/EPT
			Germany	Eulau	EUL 49	T16126C A16129G T16187C C16189T T16223C G16230A T16278C C16294T T16304C C16311T		16056-16409	T2b	Brandt et al. 2013	CEPT/EPT
			Germany	Eulau	EUL 50	T16093C A16129G T16187C C16189T G16230A T16278C C16292T C16311T		16056-16409	W	Brandt et al. 2013	CEPT/EPT
			Germany	Eulau	EUL 51	A16051G A16129c T16187C T16223C G16230A T16278C T16362C	A16182c A16183c	15997-16409	U2e1f	Brandt et al. 2013	CEPT/EPT
			Germany	Eulau	EUL 53	T16172C T16187C C16189T G16230A T16278C G16391A		16056-16409	I1a1	Brandt et al. 2013	CEPT/EPT
			Germany	Eulau	EUL 57A	A16129G T16187C C16189T C16192T C16201T T16223C G16230A C16256T T16278C C16311T		16056-16409	U	Brandt et al. 2013	CEPT/EPT
			Germany	Eulau	EUL 57B	A16129G T16187C C16189T T16223C G16230A T16278C C16311T		15997-16569	H3+T152C!	Brandt et al. 2013, Brotherton et al. 2013	CEPT/EPT
			Germany	Eulau	EUL 59	A16129G T16172C T16187C C16189T T16223C G16230A T16278C		16056-16409	HV6	Brandt et al. 2013	CEPT/EPT
			Germany	Eulau	EUL 60	T16172C T16187C C16189T G16230A T16278C G16391A		16056-16409	I1a1	Brandt et al. 2013	CEPT/EPT
			Germany	Eulau	EUL 61	T16172C T16187C C16189T G16230A T16278C G16391A		16056-16409	I1a1	Brandt et al. 2013	CEPT/EPT
			Germany	Eulau	EUL 62	T16172C T16187C C16189T G16230A T16278C G16391A		16056-16409	I1a1	Brandt et al. 2013	CEPT/EPT
			Germany	Karsdorf	KAR 23	A16129G T16187C C16189T T16223C G16230A T16278C C16291T C16311T		16046-16401	H	Brandt et al. 2013	CEPT/EPT
			Germany	Karsdorf	KAR 33	A16129G T16187C C16189T C16192T C16201T T16223C G16230A C16256T C16270T T16278C C16311T		16046-16401	U5a	Brandt et al. 2013	CEPT/EPT
			Germany	Karsdorf	KAR 35	T16126C A16129G T16187C C16189T T16223C G16230A T16278C C16294T C16296T C16311T		16046-16401	T2	Brandt et al. 2013	CEPT/EPT
			Germany	Karsdorf	KAR 36	C16114T A16129G T16187C C16189T T16223C T16224C G16230A C16270T T16278C C16311T		16046-16401	U5b2b3a1a	Brandt et al. 2013	CEPT/EPT
			Germany	Karsdorf	KAR 37	A16129G G16145A T16187C C16189T T16223C T16224C G16230A T16278C		16046-16401	K1a24a	Brandt et al. 2013	CEPT/EPT
			Germany	Karsdorf	KAR 39	A16129G T16187C C16189T T16223C G16230A T16278C C16311T		16046-16401	H	Brandt et al. 2013	CEPT/EPT
			Germany	Karsdorf	KAR 42	T16187C C16189T G16230A T16278C C16311T G16391A		16046-16401	I	Brandt et al. 2013	CEPT/EPT
			Germany	Karsdorf	KAR 44	A16129G T16187C C16189T T16223C G16230A T16278C C16311T		16046-16401	H	Brandt et al. 2013	CEPT/EPT
			Germany	Karsdorf	KAR 48	A16129G T16187C C16189T C16192T T16223C G16230A C16256T C16270T T16278C C16311T A16399G		16046-16401	U5a1	Brandt et al. 2013	CEPT/EPT
			Germany	Karsdorf	KAR 49	A16129G T16187C C16189T T16223C G16230A T16278C T16304C C16311T		16046-16401	H5	Brandt et al. 2013	CEPT/EPT
			Germany	Karsdorf	KAR 12	A16129G T16187C C16189T T16223C G16230A T16278C C16311T		16046-16401	H	Brandt et al. 2013	CEPT/EPT
			Germany	Karsdorf	KAR 50	A16129G T16187C C16189T C16192T T16223C G16230A C16256T C16270T T16278C C16311T A16399G		16046-16401	U5a1	Brandt et al. 2013	CEPT/EPT
			Germany	Leau 2	LEA 2	A16129G T16187C C16189T T16223C G16230A T16278C T16298C C16311T		16046-16401	V	Brandt et al. 2013	CEPT/EPT
			Germany	Leau 2	LEA 3	A16129G T16187C C16189T T16223C G16230A T16278C T16298C C16311T		16046-16401	V	Brandt et al. 2013	CEPT/EPT
			Germany	Leau 2	LEA 4	A16129G T16187C C16189T C16193T A16219G T16223C G16230A T16278C C16311T T16362C		16052-16401	H6a1b3	Brandt et al. 2013	CEPT/EPT
			Germany	Plötzkau 3	PLÖTZ 1	C16069T T16126C A16129G T16187C C16189T C16193T T16223C G16230A C16311T		16046-16401	J2b1a	Brandt et al. 2013	CEPT/EPT
			Germany	Plötzkau 3	PLÖTZ 2	A16129G T16187C C16189T T16223C G16230A T16278C		16057-16401	H	Brandt et al. 2013	CEPT/EPT
			Germany	Plötzkau 3	PLÖTZ 3	A16129G T16187C C16189T T16223C G16230A T16278C		16057-16401	H	Brandt et al. 2013	CEPT/EPT
			Germany	Plötzkau 3	PLÖTZ 4	A16129G T16187C C16189T C16192T T16223C G16230A C16256T C16270T T16278C C16311T		16057-16401	U5a	Brandt et al. 2013	CEPT/EPT
			Germany	Plötzkau 3	PLÖTZ 5	A16129G T16187C C16189T C16192T T16223C G16230A C16256T C16270T T16278C C16311T		16057-16401	U5a	Brandt et al. 2013	CEPT/EPT
			Germany	Plötzkau 3	PLÖTZ 6	T16172C T16187C C16189T G16230A T16278C G16391A		16046-16401	I1a1	Brandt et al. 2013	CEPT/EPT
			Germany	Plötzkau 3	PLÖTZ 7	T16172C T16187C C16189T G16230A T16278C G16391A		16046-16401	I1a1	Brandt et al. 2013	CEPT/EPT
			Germany	Plötzkau 3	PLÖTZ 8	A16129G T16187C C16189T C16192T T16223C G16230A C16256T C16270T T16278C C16311T		16058-16401	U5a	Brandt et al. 2013	CEPT/EPT
			Germany	Quedlinburg VII 2	QLB 29	A16129G A16146G T16187C C16189T T16223C G16230A T16278C C16311T T16342C		16046-16401	U8a1a	Brandt et al. 2013	CEPT/EPT
			Germany	Quedlinburg VII 2	QLB 30	A16129G T16187C C16189T T16223C T16224C G16230A T16278C		16046-16401	K	Brandt et al. 2013	CEPT/EPT
			Germany	Quedlinburg VII 2	QLB 31	T16126C A16129G A16163G C16186T T16187C T16223C G16230A T16278C C16294T C16311T		16046-16401	T1a	Brandt et al. 2013	CEPT/EPT
			Germany	Quedlinburg VII 2	QLB 32	A16129G T16187C C16189T T16223C G16230A T16278C T16362C		16046-16401	R	Brandt et al. 2013	CEPT/EPT
			Germany	Quedlinburg VII 2	QLB 33	A16129G T16187C G16230A C16311T	A16183c	16046-16401	X	Brandt et al. 2013	CEPT/EPT
			Germany	Quedlinburg VII 2	QLB 34	A16051G T16086C A16129c T16187C T16223C G16230A T16278C T16362C		16046-16401	U2e1f	Brandt et al. 2013	CEPT/EPT
			Germany	Quedlinburg VII 2	QLB 35	A16129G T16187C C16189T T16223C G16230A T16278C T16304C C16311T		16046-16401	H5	Brandt et al. 2013	CEPT/EPT
			Germany	Quedlinburg VII 2	QLB 36	T16063C C16069T T16126C A16129G T16187C C16189T T16223C G16230A T16278C C16311T		16046-16401	J1c3f	Brandt et al. 2013	CEPT/EPT
			Germany	Quedlinburg VII 2	QLB 37	A16051G T16092C A16129c T16187C T16223C G16230A T16278C C16311T T16362C	A16183c	16046-16401	U2e2	Brandt et al. 2013	CEPT/EPT
			Germany	Quedlinburg VII 2	QLB 39	A16129G T16187C C16189T G16230A T16278C C16292T C16311T		16046-16401	W3a1	Brandt et al. 2013	CEPT/EPT
			Germany	Quedlinburg VII 2	QLB 40	C16069T T16126C A16129G T16187C C16189T T16223C G16230A T16278C C16311T		16046-16401	J	Brandt et al. 2013	CEPT/EPT
			Germany	Quedlinburg VII 2	QLB 41	A16129G T16187C C16189T G16230A T16278C C16292T C16311T		16046-16401	W3a1	Brandt et al. 2013	CEPT/EPT
			Germany	Quedlinburg VII 2	QLB 42	C16069T T16126C A16129G T16187C T16223C G16230A T16278C C16311T		16046-16401	J	Brandt et al. 2013	CEPT/EPT
			Germany	Quedlinburg VII 2	QLB 43	A16129G T16187C C16189T T16223C G16230A T16278C T16304C C16311T		16046-16401	H5	Brandt et al. 2013	CEPT/EPT
			Germany	Quedlinburg VIII	QUEVIII 1	A16129G T16187C T16223C G16230A C16256T C16270T T16278C		16055-16409	U5a	Brandt et al. 2013	CEPT/EPT
			Germany	Quedlinburg VIII	QUEVIII 2	A16051G T16092C A16129c T16187C T16223C G16230A T16278C C16311T T16362C	A16183c	15997-16402	U2e2	Brandt et al. 2013	CEPT/EPT
			Germany	Quedlinburg VIII	QUEVIII 3	T16126C A16129G A16163G C16186T T16187C T16223C G16230A T16278C C16294T C16311T		15997-16402	T1a	Brandt et al. 2013	CEPT/EPT
			Germany	Quedlinburg VIII	QUEVIII 4	A16129G T16187C C16189T G16213A T16223C G16230A T16278C C16311T		15997-16569	H7h	Brandt et al. 2013, Brotherton et al. 2013	CEPT/EPT
			Germany	Quedlinburg VIII	QUEVIII 5	A16129G T16187C C16189T T16223C G16230A C16256T C16270T T16278C C16311T A16399G		15997-16409	U5a1a'g	Brandt et al. 2013	CEPT/EPT
			Germany	Quedlinburg VIII	QUEVIII 6	A16129G T16187C T16223C G16230A T16278C C16311T		15997-16409	U	Brandt et al. 2013	CEPT/EPT
			Germany	Quedlinburg XII	QUEXII 7	A16129G T16187C C16189T C16192T C16222T T16223C G16230A C16256T C16270T T16278C C16311T A16399G		15997-16409	U5a1	Brandt et al. 2013	CEPT/EPT
			Germany	Quedlinburg XIV	QUEXIV 1	T16126C A16129G T16187C C16189T T16223C G16230A T16278C C16294T C16296T C16311T		15997-16409	T2	Brandt et al. 2013	CEPT/EPT
			Germany	Röcken 2	RÖC 2	A16066G T16187C T16223C G16230A C16234T T16278C C16311T	A16182c A16183c	16046-16401	U8b1a1	Brandt et al. 2013	CEPT/EPT
			Germany	Röcken 2	RÖC 3	A16066G T16187C T16223C G16230A C16234T T16278C C16311T	A16182c A16183c	16046-16401	U8b1a1	Brandt et al. 2013	CEPT/EPT
			Germany	Röcken 2	RÖC 4	A16051G A16129c T16187C T16223C G16230A T16278C C16311T T16362C	A16183c	16047-16401	U2e1	Brandt et al. 2013	CEPT/EPT
			Germany	Röcken 2	RÖC 5	A16129G T16187C C16189T T16223C G16230A T16278C C16311T T16356C		16025-16409	U4	Brandt et al. 2013	CEPT/EPT
			Germany	Röcken 2	RÖC 7	A16129G T16187C C16189T T16223C G16230A C16261T T16278C A16293t C16311T		16056-16401	H	Brandt et al. 2013	CEPT/EPT
			Germany	Röcken 2	RÖC 8	C16069T T16126C A16129G T16187C C16189T T16223C G16230A T16278C C16311T C16366T		16012-16405	J1c2e	Brandt et al. 2013	CEPT/EPT
			Germany	Röcken 2	RÖC 9	T16187C C16189T G16230A T16278C C16311T G16391A		16046-16401	I	Brandt et al. 2013	CEPT/EPT
			Germany	Röcken 2	RÖC 10	A16051G T16092C A16129c T16187C T16223C G16230A T16278C C16311T A16335G T16362C	A16183c	16046-16401	U2e2	Brandt et al. 2013	CEPT/EPT
			Germany	Röcken 2	RÖC 11	T16093C A16129G T16187C C16189T T16223C T16224C G16230A T16278C		16057-16401	K1a	Brandt et al. 2013	CEPT/EPT
Bronze Age	Bronze Age Siberia	Asia	Russia	Solenoozernaïa I	S11	T16126C A16129G T16187C C16189T T16223C G16230A T16278C C16294T C16311T T16324C		16009-16390	T2a1b	Keyser et al. 2009	EPT
			Russia	Solenoozernaïa I	S14	A16129G T16187C C16189T T16223C G16230A T16278C C16311T T16356C		16009-16390	U4	Keyser et al. 2009	EPT
			Russia	Solenoozernaïa I	S15	T16093C A16129G T16187C C16189T T16223C T16224C G16230A T16278C G16319A		16009-16390	K1	Keyser et al. 2009	EPT
			Russia	Solenoozernaïa IV	S09	T16126C A16129G A16163G C16186T T16187C T16223C G16230A T16278C C16294T C16311T		16009-16390	T1a	Keyser et al. 2009	EPT
			Russia	Solenoozernaïa IV	S10	A16051G T16092C A16129c T16187C T16223C G16230A T16278C C16311T T16362C	A16183c	16009-16390	U2e2	Keyser et al. 2009	EPT
			Russia	Solenoozernaïa IV	S13	A16129G C16189T T16223C G16230A T16278C C16311T T16362C		16009-16390	H	Keyser et al. 2009	EPT
			Russia	Tatarka	S07	A16129G T16187C C16189T T16223C G16230A T16278C C16311T T16356C		16009-16390	U4	Keyser et al. 2009	EPT
			Russia	Tatarka	S08	C16185T T16187C C16189T T16224C G16230A C16260T T16278C T16298C C16311T		16009-16390	Z1a	Keyser et al. 2009	EPT
			Russia	Oust-Abakansty	S16	A16129G T16187C C16189T C16192T T16223C G16230A C16256T C16270T T16278C C16311T		16009-16390	U5a	Keyser et al. 2009	EPT
			Russia	Oust-Abakansty	S18	C16114a A16129G T16187C C16189T T16223C G16230A C16256T C16270T T16278C C16294T C16311T		16009-16390	U5a2a	Keyser et al. 2009	EPT
			Russia	Bogratsky	S19	A16129G T16187C C16189T T16223C G16230A T16278C C16311T T16356C T16362C		16009-16390	U4	Keyser et al. 2009	EPT
	Bronze Age Kazakhstan	Asia	Kazakhstan	Ak-Mustafa	1	A16129G C16189T C16192T T16223C G16230A C16260T C16270T T16278C C16311T		16055-16401	U5b	Lalueza-Fox et al. 2004	EPT
			Kazakhstan	Izmaylovka	41	A16129G T16187C C16189T C16192T T16223C G16230A C16256T C16270T T16278C		16055-16401	U5a	Lalueza-Fox et al. 2004	EPT
			Kazakhstan	Izmaylovka	85	A16129G T16187C C16189T T16223C G16230A T16278C C16311T		16055-16401	H	Lalueza-Fox et al. 2004	EPT
			Kazakhstan	Oi-Zhaylau-III, Talapty-II	24	T16126C A16129G A16163G C16186T T16187C T16223C G16230A T16278C C16294T C16311T		16055-16401	T1a	Lalueza-Fox et al. 2004	EPT
			Kazakhstan	Oi-Zhaylau-III, Talapty-II	25	T16093C T16126C A16129G A16163G C16186T T16187C T16223C G16230A T16278C C16294T C16311T		16055-16401	T1a	Lalueza-Fox et al. 2004	EPT
			Kazakhstan	Vodokhranilische, Rybniy Sakryl-III	60	T16187C C16189T G16230A T16278C C16294T C16311T		16055-16401	I	Lalueza-Fox et al. 2004	EPT
			Kazakhstan	Vodokhranilische, Rybniy Sakryl-III	62	T16187C C16189T T16223C G16230A T16278C C16311T		16055-16401	HV	Lalueza-Fox et al. 2004	EPT
			Kazakhstan	Vodokhranilische, Rybniy Sakryl-III	84	T16126C A16129G T16187C C16189T T16223C G16230A T16278C T16288C C16294T C16296T C16311T		16055-16401	T2	Lalueza-Fox et al. 2004	EPT
Iron Age	Scytho-Siberian Pazyryk Culture	Asia	Altai Republic	Kizil	Kizil	A16129G C16147a T16172C T16187C C16189T G16230A C16248T T16278C C16311T C16355T		15989-16410	N1a	Ricaut 2004a	EPT
			Altai Republic	Sebÿstei Valley	SEB 96 K1	T16093C A16129G T16187C C16189T A16203G T16223C G16230A T16231C T16278C C16291T T16304C C16311T		15989-16410	F2a	Ricaut 2004c	EPT
			Altai Republic	Sebÿstei Valley	SEB 96 K2	T16093C C16173T T16187C C16189T G16230A T16278C C16311T G16319A T16362C		15989-16410	D?	Ricaut 2004c	EPT
			Altai Republic	Ak-Alakha-1, Ukok Plateau	mound 1 burial 2	T16093C T16187C C16189T G16230A T16278C T16298C C16311T C16327T		16024-16422	C	Chikisheva 2007, Pilipenko 2015	EPT
			Altai Republic	Ak-Alakha-5, Ukok Plateau	mound 3 burial 1	A16129G T16187C C16189T G16230A C16239T T16278C C16311T G16319A T16362C		16024-16422	D	Chikisheva 2007	EPT
			Altai Republic	Ak-Alakha-5, Ukok Plateau	mound 4 burial 1	A16182c A16183c T16187C T16223C G16230A T16278C C16311T T16362C		16024-16422	U5 or J	Chikisheva 2007	EPT
			Altai Republic	Ak-Alakha-5, Ukok Plateau	mound 5	A16129G T16187C C16189T G16230A C16242T T16278C C16290T C16311T G16319A		16024-16422	A	Chikisheva 2007	EPT
			Altai Republic	Kuturguntas-1, Ukok Plateau	mound 1	A16129G T16187C C16189T T16223C G16230A T16278C C16311T		16024-16422	H?	Chikisheva 2007	EPT
			Altai Republic	Moinak-2, Ukok Plateau	mound 2 burial 1	A16129G T16187C C16189T G16230A T16278C A16316G T16362C		16024-16422	D	Chikisheva 2007	EPT
			Altai Republic	Ulandryk-1, Ulandryk valley	mound 14 burial 2	A16129G T16187C C16189T T16223C G16230A T16278C C16311T		16024-16422	H?	Chikisheva 2007	EPT
			Mongolia	Tsengel Khairkhan	TSK07.T1	T16093C A16129G T16187C C16189T G16230A C16242T C16290T G16319A		16051-16400	A	Gonzalez-Ruiz 2012	EPT
			Mongolia	Tsengel Khairkhan	TSK07.T2A	A16129G T16187C C16189T A16227G G16230A C16311T T16362C		16051-16400	G2	Gonzalez-Ruiz 2012	EPT
			Mongolia	Tsengel Khairkhan	TSK07.T2B	T16126C A16129G A16163G C16186T T16187C T16223C G16230A T16278C C16294T C16311T		16051-16400	T1	Gonzalez-Ruiz 2012	EPT
			Mongolia	Olon-Kurin-Gol Valley cemetery 6	OKG-6-2	A16129G T16187C C16189T T16217C T16223C G16230A T16278C C16311T		16005-16400	HV2	Pilipenko 2010	EPT
			Mongolia	Olon-Kurin-Gol Valley cemetery 6	OKG-6-3	A16129G T16187C C16189T T16217C T16223C G16230A T16278C C16311T		16005-16400	HV2	Pilipenko 2010	EPT
			Mongolia	Olon-Kurin-Gol Valley cemetery 10	OKG-10-1	T16086C A16129G T16187C C16192T T16223C G16230A C16256T C16270T T16278C T16304C C16311T A16399G		16005-16400	U5a1	Pilipenko 2010	EPT
			Mongolia	Baga Turgen Gol	BTG05.T1	A16129G T16187C C16189T G16230A T16278C C16311T G16319A T16362C		16051-16400	D	Gonzalez-Ruiz 2012	EPT
			Mongolia	Baga Turgen Gol	BTG05.T2	T16093C A16129G T16187C C16189T T16223C T16224C G16230A T16278C G16319A		16051-16400	K	Gonzalez-Ruiz 2012	EPT
			Mongolia	Baga Turgen Gol	BTG05.T8.1	A16129G T16187C C16189T C16192T T16223C G16230A C16256T C16270T T16278C T16304C C16311T A16399G		16051-16400	U5a1	Gonzalez-Ruiz 2012	EPT
			Mongolia	Baga Turgen Gol	BTG05.T8.3	A16129G T16187C C16189T G16230A C16239T T16243C T16278C C16311T G16319A T16362C		16051-16400	D	Gonzalez-Ruiz 2012	EPT
			Mongolia	Baga Turgen Gol	BTG06.T3	C16069T T16126C A16129G T16187C C16189T T16223C G16230A T16278C C16311T		16051-16400	J	Gonzalez-Ruiz 2012	EPT
			Mongolia	Baga Turgen Gol	BTG06.T8	A16129G T16187C C16189T G16230A C16239T T16243C T16278C C16311T G16319A T16362C		16051-16400	D	Gonzalez-Ruiz 2012	EPT
			Mongolia	Baga Turgen Gol	BTG06.T10A	A16129G T16172C T16187C C16189T T16223C G16230A T16278C		16051-16400	HV6	Gonzalez-Ruiz 2012	EPT
			Mongolia	Baga Turgen Gol	BTG06.T11A	T16093C A16129G T16187C C16189T T16223C T16224C G16230A T16278C G16319A		16051-16400	K	Gonzalez-Ruiz 2012	EPT
			Mongolia	Baga Turgen Gol	BTG06.T11B	T16093C A16129G T16187C C16189T T16223C T16224C G16230A T16278C G16319A		16051-16400	K	Gonzalez-Ruiz 2012	EPT
			Mongolia	Baga Turgen Gol	BTG06.T12	A16129G T16187C C16189T C16192T T16223C G16230A C16256T C16270T T16278C T16304C C16311T A16399G		16051-16400	U5a1	Gonzalez-Ruiz 2012	EPT
			Mongolia	Baga Turgen Gol	BTG06.T13	T16093C T16187C C16189T G16230A T16278C T16298C C16311T C16327T T16362C		16051-16400	C	Gonzalez-Ruiz 2012	EPT
	Iron Age Scythians	Asia	Russia	Rostov-on-Don	RD1	A16129G T16187C T16223C G16230A C16232a T16249C T16278C T16304C			F1b	Der Sarkissian 2011	EPT
			Russia	Rostov-on-Don	RD2	A16129G T16187C C16189T G16230A A16258G T16278C T16298C C16311T C16327T			C	Der Sarkissian 2011	EPT
			Russia	Rostov-on-Don	RD5	A16129G T16187C C16189T C16192T T16223C G16230A C16256T T16263C C16270T T16278C C16311T A16399G			U5a	Der Sarkissian 2011	EPT
			Russia	Rostov-on-Don	RD6	T16126C A16129G A16163G C16186T T16187C T16223C G16230A T16278C C16294T C16311T			T1a	Der Sarkissian 2011	EPT
			Russia	Rostov-on-Don	RD11	T16126C A16129G A16163G C16186T T16187C T16223C G16230A T16278C C16294T C16311T			T1a	Der Sarkissian 2011	EPT
			Russia	Rostov-on-Don	RD7	A16078G T16126C A16129G T16187C C16189T T16223C G16230A T16278C C16294T C16296T C16311T			T2	Der Sarkissian 2011	EPT
			Russia	Rostov-on-Don	RD8	A16129G T16187C C16189T G16230A T16278C C16290T C16311T G16319A T16362C			A4	Der Sarkissian 2011	EPT
			Russia	Rostov-on-Don	RD9	A16129G T16187C C16189T T16223C G16230A T16278C C16311T			H	Der Sarkissian 2011	EPT
			Russia	Rostov-on-Don	RD10	A16129G T16187C C16189T T16223C G16230A T16278C C16311T C16354T			H2a1	Der Sarkissian 2011	EPT
			Russia	Rostov-on-Don	RD12	A16129c T16187C T16223C G16230A T16278C C16311T T16362C			U2e	Der Sarkissian 2011	EPT
			Russia	Rostov-on-Don	RD13	A16129G T16187C C16189T G16230A T16278C C16311T T16362C			D	Der Sarkissian 2011	EPT
			Russia	Rostov-on-Don	RD14	T16086C T16187C C16189T G16230A T16278C C16311T G16391A			I3	Der Sarkissian 2011	EPT
			Russia	Rostov-on-Don	RD15	T16086C T16187C C16189T G16230A T16278C C16311T G16391A			I3	Der Sarkissian 2011	EPT
			Russia	Rostov-on-Don	RD16	A16129G T16187C C16189T C16192T T16223C G16230A C16256T C16270T T16278C			U5a	Der Sarkissian 2011	EPT
			Russia	Rostov-on-Don	RD17	A16129G T16187C C16189T G16230A C16239T T16243C T16278C C16311T G16319A T16362C			D4b1	Der Sarkissian 2011	EPT
			Russia	Nadezhdinka Volga Steppes Samara	I0247/SVP 56	16129G 16187C 16189T 16227G 16230A 16311T 16319A 16362C	C16519T		G2a4	Mathieson 2015	EPT
	Iberian Iron Age	Iberian Peninsula	Spain	Mas Castellar (Pontos) Girona Catalonia	1000012-2	T16126C A16129G T16187C T16223C G16230A T16278C C16311T		16022-16401	J*	Sampietro 2005	EPT
			Spain	Illa d’en Reixac (Ullastret) Girona Catalonia	UE 15112	A16129G T16187C C16189T T16223C G16230A C16256T C16270T T16278C C16311T		16022-16401	U5a	Sampietro 2005	EPT
			Spain	Illa d’en Reixac (Ullastret) Girona Catalonia	UE 1070	T16126C A16129G T16187C C16189T T16223C G16230A T16278C		16022-16401	H	Sampietro 2005	EPT
			Spain	Illa d’en Reixac (Ullastret) Girona Catalonia	15091	A16129G T16187C C16189T T16223C G16230A T16278C C16311T		16022-16401	H1	Sampietro 2005	EPT
			Spain	Illa d’en Reixac (Ullastret) Girona Catalonia	UE 15224	T16126C A16129G T16187C C16189T T16223C G16230A T16278C C16311T		16022-16401	H	Sampietro 2005	EPT
			Spain	Illa d’en Reixac (Ullastret) Girona Catalonia	UE 15078-1	A16129G T16187C C16189T T16223C T16224C G16230A T16278C		16022-16401	K*	Sampietro 2005	EPT
			Spain	Puig de Sant Andreu (Ullastret) Girona Catalonia	UE 14015	A16129G T16187C C16189T T16223C G16230A T16278C C16287T C16311T		16022-16401	H	Sampietro 2005	EPT
			Spain	Puig de Sant Andreu (Ullastret) Girona Catalonia	UE 14045	A16129G T16187C C16189T T16223C G16230A T16278C C16311T T16356C		16022-16401	U4	Sampietro 2005	EPT
			Spain	Puig de Sant Andreu (Ullastret) Girona Catalonia	N.I. 3967	T16126C A16129G T16187C C16189T T16223C G16230A T16278C C16311T		16022-16401	H	Sampietro 2005	EPT
			Spain	Puig de Sant Andreu (Ullastret) Girona Catalonia	N.I.1401	T16126C A16129G T16187C C16189T T16223C G16230A T16278C C16311T		16022-16401	H	Sampietro 2005	EPT
			Spain	Puig de Sant Andreu (Ullastret) Girona Catalonia	UE 14020	T16126C A16129G T16187C C16189T T16223C G16230A T16278C C16294T C16311T		16022-16401	T	Sampietro 2005	EPT
			Spain	Puig de Sant Andreu (Ullastret) Girona Catalonia	T.C. 4 E I-II	T16126C A16129G T16187C C16189T T16223C G16230A T16278C C16311T		16022-16401	H1	Sampietro 2005	EPT
			Spain	Puig de Sant Andreu (Ullastret) Girona Catalonia	UE 14015-1	A16129G T16187C C16189T T16223C G16230A T16278C C16311T T16362C		16022-16401	R0	Sampietro 2005	EPT
			Spain	Puig de Sant Andreu (Ullastret) Girona Catalonia	UE 14119	A16129G T16187C C16189T T16223C G16230A G16273A T16278C C16311T		16022-16401	H	Sampietro 2005	EPT
			Spain	Puig de Sant Andreu (Ullastret) Girona Catalonia	2002 Z13	A16129G T16187C C16189T T16223C G16230A C16270T T16278C A16281G C16311T		16022-16401	U5*	Sampietro 2005	EPT
			Spain	Puig de Sant Andreu (Ullastret) Girona Catalonia	3613	T16126C A16129G T16187C C16189T T16223C G16230A T16278C		16022-16401	H	Sampietro 2005	EPT
			Spain	Puig de Sant Andreu (Ullastret) Girona Catalonia	3615	T16126C A16129G T16187C C16189T T16223C G16230A T16278C C16311T		16022-16401	J*	Sampietro 2005	EPT
	Jutland Iron Age	Jutland Peninsula	Denmark	Bøgebjerggård	B4	A16129G T16187C C16189T T16223C G16230A T16278C C16311T		16063-16410	H	Melchior 2008a	CEPT/EPT
			Denmark	Bøgebjerggård	B6	A16129G T16187C C16189T T16223C G16230A T16278C C16311T		16063-16410	H	Melchior 2008a	CEPT/EPT
			Denmark	Bøgebjerggård	B1	T16187C C16189T G16230A T16278C C16311T G16391A		16063-16410	I	Melchior 2008a	CEPT/EPT
			Denmark	Bøgebjerggård	B5	T16187C C16189T G16230A T16278C T16304C C16311T G16391A		16063-16410	I	Melchior 2008a	CEPT/EPT
			Denmark	Bøgebjerggård	B2	T16126C A16129G T16187C C16189T T16223C G16230A T16278C C16311T C16355T T16362C		16063-16410	R0a	Melchior 2008a	CEPT/EPT
			Denmark	Bøgebjerggård	B3	A16129c T16187C T16223C G16230A T16278C C16311T T16362C	A16183c	16063-16410	U2e	Melchior 2008a	CEPT/EPT
			Denmark	Bøgebjerggård	B7	A16074G A16129G T16187C C16192T T16223C G16230A T16249C C16270T T16278C C16311T		16063-16410	U5b1	Melchior 2008a	CEPT/EPT
			Denmark	Simonsborg	Si2	A16129G T16187C T16223C G16230A T16278C C16311T		16063-16410	H	Melchior 2010	CEPT/EPT
			Denmark	Simonsborg	Si4	A16129G T16172C T16187C C16189T T16223C G16230A T16278C		16063-16410	H	Melchior 2010	CEPT/EPT
			Denmark	Simonsborg	Si6	T16093C A16129G T16187C C16189T C16221T T16223C G16230A T16278C C16311T		16063-16410	H	Melchior 2010	CEPT/EPT
			Denmark	Simonsborg	Si5	T16187C C16189T G16230A T16278C C16311T G16391A		16063-16410	I	Melchior 2010	CEPT/EPT
			Denmark	Simonsborg	Si8	A16129G T16187C C16189T C16192T T16223C G16230A C16270T T16278C T16304C C16311T		16063-16410	U5b	Melchior 2010	CEPT/EPT
			Denmark	Simonsborg	Si9	T16126C A16129G T16187C C16189T T16223C G16230A T16278C C16294T C16296T T16304C C16311T T16362C		16063-16410	T2b	Melchior 2010	CEPT/EPT
			Denmark	Skovgaarde	S4	A16129G T16187C C16189T T16223C G16230A T16278C		16063-16410	H	Melchior 2008a	CEPT/EPT
			Denmark	Skovgaarde	S5	A16129G A16162G T16187C C16189T T16223C G16230A C16266T T16278C C16311T G16319A		16063-16410	H	Melchior 2008a	CEPT/EPT
			Denmark	Skovgaarde	S6	A16129G T16187C C16189T T16223C G16230A T16278C A16299G C16311T		16063-16410	H	Melchior 2008a	CEPT/EPT
			Denmark	Skovgaarde	S14	A16129G T16187C C16189T T16223C G16230A T16263C T16278C C16311T G16319A		16063-16410	H	Melchior 2008a	CEPT/EPT
			Denmark	Skovgaarde	S3	A16129G T16187C C16189T T16223C G16230A T16278C T16304C C16311T		16063-16410	H5	Melchior 2008a	CEPT/EPT
			Denmark	Skovgaarde	S1	C16069T T16126C A16129G T16187C C16189T T16223C G16230A T16278C C16311T		16063-16410	J	Melchior 2008a	CEPT/EPT
			Denmark	Skovgaarde	S9	C16069T T16093C T16126C A16129G T16187C C16189T T16223C G16230A T16278C C16311T		16063-16410	J	Melchior 2008a	CEPT/EPT
			Denmark	Skovgaarde	S2	A16129G T16187C C16189T T16223C T16224C G16230A T16278C		16063-16410	K	Melchior 2008a	CEPT/EPT
			Denmark	Skovgaarde	S11	T16093C A16129G T16187C C16189T T16223C T16224C G16230A T16278C		16063-16410	K	Melchior 2008a	CEPT/EPT
			Denmark	Skovgaarde	S13	A16129G T16187C C16189T T16223C G16230A T16278C C16311T A16343G G16390A		16063-16410	U3a	Melchior 2008a	CEPT/EPT
			Denmark	Skovgaarde	S7	A16129G T16187C C16189T T16223C G16230A T16278C T16298C C16311T		16063-16410	V	Melchior 2008a	CEPT/EPT
	Oder Vistula Iron Age	Great Poland	Poland	Kowalewko	87; ob. 314	A16129G T16187C C16189T C16192T T16223C G16230A T16278C C16292T C16311T A16399G		16022-16401	U5b	Juras, et al. 2014, this study	CEPT/EPT
References
ALLENTOFT, M. E., SIKORA, M., SJOGREN, K. G., RASMUSSEN, S., RASMUSSEN, M., STENDERUP, J., DAMGAARD, P. B., SCHROEDER, H., AHLSTROM, T., VINNER, L., MALASPINAS, A. S., MARGARYAN, A., HIGHAM, T., CHIVALL, D., LYNNERUP, N., HARVIG, L., BARON, J., DELLA CASA, P., DABROWSKI, P., DUFFY, P. R., EBEL, A. V., EPIMAKHOV, A., FREI, K., FURMANEK, M., GRALAK, T., GROMOV, A., GRONKIEWICZ, S., GRUPE, G., HAJDU…
BRAMANTI, B., THOMAS, M. G., HAAK, W., UNTERLAENDER, M., JORES, P., TAMBETS, K., ANTANAITIS-JACOBS, I., HAIDLE, M. N., JANKAUSKAS, R., KIND, C. J., LUETH, F., TERBERGER, T., HILLER, J., MATSUMURA, S., FORSTER, P. & BURGER, J. 2009. Genetic discontinuity between local hunter-gatherers and central Europe's first farmers. Science,326,137-40.
BROTHERTON, P., HAAK, W., TEMPLETON, J., BRANDT, G., SOUBRIER, J., JANE ADLER, C., RICHARDS, S. M., DER SARKISSIAN, C., GANSLMEIER, R., FRIEDERICH, S., DRESELY, V., VAN OVEN, M., KENYON, R., VAN DER HOEK, M. B., KORLACH, J., LUONG, K., HO, S. Y. W., QUINTANA-MURCI, L., BEHAR, D. M., MELLER, H., ALT, K. W., COOPER, A. & GENOGRAPHIC, C. 2013. Neolithic mitochondrial haplogroup H genomes and the gen…
CHANDLER, H., SYKES, B. & ZILHÃO, J. 2005. Using ancient DNA to examine genetic continuity at the Mesolithic-Neolithic transition in Portugal. Actas del III Congreso del Neolítico en la Península Ibérica,781-786.
CHANDLER, H. C. 2004. Using Ancient DNA to Link Culture and Biology in Human Populations, University of Oxford.
CHIKISHEVA, T. A., GUBINA, M. A., KULIKOV, I. V., KARAFET, T. M., VOEVODA, M. I. & ROMASCHENKO, A. G. 2007. A paleogenetic study of the prehistoric populations of the Altai. Archaeology,4,130-142.
DER SARKISSIAN, C., BALANOVSKY, O., BRANDT, G., KHARTANOVICH, V., BUZHILOVA, A., KOSHEL, S., ZAPOROZHCHENKO, V., GRONENBORN, D., MOISEYEV, V., KOLPAKOV, E., SHUMKIN, V., ALT, K. W., BALANOVSKA, E., COOPER, A., HAAK, W. & GENOGRAPHIC, C. 2013. Ancient DNA reveals prehistoric gene-flow from siberia in the complex human population history of North East Europe. PLoS Genet,9,e1003296.
FU, Q., MITTNIK, A., JOHNSON, P. L. F., BOS, K., LARI, M., BOLLONGINO, R., SUN, C., GIEMSCH, L., SCHMITZ, R., BURGER, J., RONCHITELLI, A. M., MARTINI, F., CREMONESI, R. G., SVOBODA, J., BAUER, P., CARAMELLI, D., CASTELLANO, S., REICH, D., PAABO, S. & KRAUSE, J. 2013. A revised timescale for human evolution based on ancient mitochondrial genomes. Curr Biol,23,553-559.
GAMBA, C., FERNANDEZ, E., TIRADO, M., DEGUILLOUX, M. F., PEMONGE, M. H., UTRILLA, P., EDO, M., MOLIST, M., RASTEIRO, R., CHIKHI, L. & ARROYO-PARDO, E. 2012. Ancient DNA from an Early Neolithic Iberian population supports a pioneer colonization by first farmers. Mol Ecol,21,45-56.
GOMEZ-SANCHEZ, D., OLALDE, I., PIERINI, F., MATAS-LALUEZA, L., GIGLI, E., LARI, M., CIVIT, S., LOZANO, M., VERGES, J. M., CARAMELLI, D., RAMIREZ, O. & LALUEZA-FOX, C. 2014. Mitochondrial DNA from El Mirador cave (Atapuerca, Spain) reveals the heterogeneity of Chalcolithic populations. PLoS One,9,e105105.
GONZALEZ-RUIZ, M., SANTOS, C., JORDANA, X., SIMON, M., LALUEZA-FOX, C., GIGLI, E., ALUJA, M. P. & MALGOSA, A. 2012. Tracing the origin of the east-west population admixture in the Altai region (Central Asia). PLoS One,7,e48904.
HAAK, W., BALANOVSKY, O., SANCHEZ, J. J., KOSHEL, S., ZAPOROZHCHENKO, V., ADLER, C. J., DER SARKISSIAN, C. S., BRANDT, G., SCHWARZ, C., NICKLISCH, N., DRESELY, V., FRITSCH, B., BALANOVSKA, E., VILLEMS, R., MELLER, H., ALT, K. W., COOPER, A. & MEMBERS OF THE GENOGRAPHIC, C. 2010. Ancient DNA from European early neolithic farmers reveals their near eastern affinities. PLoS Biol,8,e1000536.
HAAK, W., BRANDT, G., DE JONG, H. N., MEYER, C., GANSLMEIER, R., HEYD, V., HAWKESWORTH, C., PIKE, A. W., MELLER, H. & ALT, K. W. 2008. Ancient DNA, Strontium isotopes, and osteological analyses shed light on social and kinship organization of the Later Stone Age. Proc Natl Acad Sci U S A,105,18226-31.
HAAK, W., FORSTER, P., BRAMANTI, B., MATSUMURA, S., BRANDT, G., TANZER, M., VILLEMS, R., RENFREW, C., GRONENBORN, D., ALT, K. W. & BURGER, J. 2005. Ancient DNA from the first European farmers in 7500-year-old Neolithic sites. Science, 310, 1016-8.
HERVELLA, M. 2010. Variación temporal del ADNmt en Poblaciones de la Cornisa Cantábrica. Contribución del ADN antiguo. PhD, University of the Basque Country.
HERVELLA, M., IZAGIRRE, N., ALONSO, S., FREGEL, R., ALONSO, A., CABRERA, V. M. & DE LA RUA, C. 2012. Ancient DNA from hunter-gatherer and farmer groups from Northern Spain supports a random dispersion model for the Neolithic expansion into Europe. PLoS One, 7, e34417.
JURAS, A., DABERT, M., KUSHNIAREVICH, A., MALMSTROM, H., RAGHAVAN, M., KOSICKI, J. Z., METSPALU, E., WILLERSLEV, E. & PIONTEK, J. 2014. Ancient DNA reveals matrilineal continuity in present-day Poland over the last two millennia. PLoS One, 9, e110839.
KEYSER, C., BOUAKAZE, C., CRUBEZY, E., NIKOLAEV, V. G., MONTAGNON, D., REIS, T. & LUDES, B. 2009. Ancient DNA provides new insights into the history of south Siberian Kurgan people. Hum Genet, 126, 395-410.
KRAUSE, J., BRIGGS, A. W., KIRCHER, M., MARICIC, T., ZWYNS, N., DEREVIANKO, A. & PAABO, S. 2010. A complete mtDNA genome of an early modern human from Kostenki, Russia. Curr Biol, 20, 231-6.
LACAN, M. 2011. Néolithisation du bassin méditerranéen: Apports de l'ADN ancien. PhD, University of Toulouse.
LACAN, M., KEYSER, C., RICAUT, F. X., BRUCATO, N., DURANTHON, F., GUILAINE, J., CRUBEZY, E. & LUDES, B. 2011a. Ancient DNA reveals male diffusion through the Neolithic Mediterranean route. Proc Natl Acad Sci U S A, 108, 9788-91.
LACAN, M., KEYSER, C., RICAUT, F. X., BRUCATO, N., TARRUS, J., BOSCH, A., GUILAINE, J., CRUBEZY, E. & LUDES, B. 2011b. Ancient DNA suggests the leading role played by men in the Neolithic dissemination. Proc Natl Acad Sci U S A,108,18255-9.
LALUEZA-FOX, C., SAMPIETRO, M. L., GILBERT, M. T., CASTRI, L., FACCHINI, F., PETTENER, D. & BERTRANPETIT, J. 2004. Unravelling migrations in the steppe: mitochondrial DNA sequences from ancient central Asians. Proc Biol Sci,271,941-7.
MALMSTROM, H., GILBERT, M. T., THOMAS, M. G., BRANDSTROM, M., STORA, J., MOLNAR, P., ANDERSEN, P. K., BENDIXEN, C., HOLMLUND, G., GOTHERSTROM, A. & WILLERSLEV, E. 2009. Ancient DNA reveals lack of continuity between neolithic hunter-gatherers and contemporary Scandinavians. Curr Biol,19,1758-62.
MELCHIOR, L., GILBERT, M. T., KIVISILD, T., LYNNERUP, N. & DISSING, J. 2008. Rare mtDNA haplogroups and genetic differences in rich and poor Danish Iron-Age villages. Am J Phys Anthropol,135,206-15.
MELCHIOR, L., LYNNERUP, N., SIEGISMUND, H. R., KIVISILD, T. & DISSING, J. 2010. Genetic diversity among ancient Nordic populations. PLoS One,5,e11898.
PILIPENKO, A., ROMASCHENKO, A., MOLODIN, V., PARZINGER, H. & KOBZEV, V. 2010. Mitochondrial DNA studies of the Pazyryk people (4th to 3rd centuries BC) from northwestern Mongolia. Archaeological and Anthropological Sciences,2,231–236.
PILIPENKO, A., TRAPEZOV, R. O. & POLOSMAK, N. V. 2015. A PALEOGENETIC STUDY OF PAZYRYK PEOPLE BURIED AT AK-ALAKHA-1, GORNY ALTAI. Archaeology, Ethnology & Anthropology of Eurasia,43.
RICAUT, F. X., KEYSER-TRACQUI, C., BOURGEOIS, J., CRUBEZY, E. & LUDES, B. 2004a. Genetic analysis of a Scytho-Siberian skeleton and its implications for ancient Central Asian migrations. Hum Biol,76,109-25.
RICAUT, F. X., KEYSER-TRACQUI, C., CAMMAERT, L., CRUBEZY, E. & LUDES, B. 2004b. Genetic analysis and ethnic affinities from two Scytho-Siberian skeletons. Am J Phys Anthropol,123,351-60.
RIVOLLAT, M., MENDISCO, F., PEMONGE, M. H., SAFI, A., SAINT-MARC, D., BREMOND, A., COUTURE-VESCHAMBRE, C., ROTTIER, S. & DEGUILLOUX, M. F. 2015. When the waves of European Neolithization met: first paleogenetic evidence from early farmers in the southern Paris Basin. PLoS One,10,e0125521.
SAMPIETRO, M. L., CARAMELLI, D., LAO, O., CALAFELL, F., COMAS, D., LARI, M., AGUSTI, B., BERTRANPETIT, J. & LALUEZA-FOX, C. 2005. The genetics of the pre-Roman Iberian Peninsula: a mtDNA study of ancient Iberians. Ann Hum Genet,69,535-48.
SANCHEZ-QUINTO, F., SCHROEDER, H., RAMIREZ, O., AVILA-ARCOS, M. C., PYBUS, M., OLALDE, I., VELAZQUEZ, A. M., MARCOS, M. E., ENCINAS, J. M., BERTRANPETIT, J., ORLANDO, L., GILBERT, M. T. & LALUEZA-FOX, C. 2012. Genomic affinities of two 7,000-year-old Iberian hunter-gatherers. Curr Biol,22,1494-9.
SKOGLUND, P., MALMSTROM, H., RAGHAVAN, M., STORA, J., HALL, P., WILLERSLEV, E., GILBERT, M. T., GOTHERSTROM, A. & JAKOBSSON, M. 2012. Origins and genetic legacy of Neolithic farmers and hunter-gatherers in Europe. Science,336,466-9.
SZECSENYI-NAGY, A., BRANDT, G., HAAK, W., KEERL, V., JAKUCS, J., MOLLER-RIEKER, S., KOHLER, K., MENDE, B. G., OROSS, K., MARTON, T., OSZTAS, A., KISS, V., FECHER, M., PALFI, G., MOLNAR, E., SEBOK, K., CZENE, A., PALUCH, T., SLAUS, M., NOVAK, M., PECINA-SLAUS, N., OSZ, B., VOICSEK, V., SOMOGYI, K., TOTH, G., KROMER, B., BANFFY, E. & ALT, K. W. 2015. Tracing the genetic origin of Europe's first far…
WILDE, S., TIMPSON, A., KIRSANOW, K., KAISER, E., KAYSER, M., UNTERLANDER, M., HOLLFELDER, N., POTEKHINA, I. D., SCHIER, W., THOMAS, M. G. & BURGER, J. 2014. Direct evidence for positive selection of skin, hair, and eye pigmentation in Europeans during the last 5,000 y. Proc Natl Acad Sci U S A,111,4832-7.

## Sheet: S8
Table S8. Haplogroups frequency profile of Central/North Europe ancient populations and present-day Central European Metapopulation (CEM)
Population	Abbreviation	n	Other	H	H5	HV	HV0	V	I	J	K	N	N1a	R	T1	T2	U	U2	U3	U4	U5a	U5b	U8	W	X	Reference
Hunter-Gatherer Central and North	HGCN	23	0	0	0	0	0	0	0	0	0	0	0	4.347826087	0	0	17.39130435	4.347826087	0	8.695652174	17.39130435	43.47826087	4.347826087	0	0	Bramanti, et al. 2009, Fu, et al.. 2013, Bollongino, et al. 2013, Szécsényi-Nagy et al. 2015, Gamba 2014
Starčevo culture	STA	44	0	4.545454545	2.272727273	0	2.272727273	6.818181818	0	11.36363636	27.27272727	0	6.818181818	0	2.272727273	20.45454545	0	0	2.272727273	2.272727273	0	0	0	4.545454545	6.818181818	Szécsényi-Nagy, et al. 2015
Linearbandkeramik culture in Transdanubia	LBKT	39	0	25.64102564	5.128205128	2.564102564	0	2.564102564	0	7.692307692	12.82051282	0	10.25641026	0	2.564102564	25.64102564	0	2.564102564	0	0	2.564102564	0	0	0	0	Szécsényi-Nagy, et al. 2015
Linearbandkeramik culture in Central Europe	LBK	102	0	16.66666667	0	4.901960784	0	4.901960784	0	11.76470588	19.60784314	0	12.74509804	0	0	21.56862745	0	0	0.9803921569	0	1.960784314	0.9803921569	0	2.941176471	0.9803921569	Haak, et al. 2005, Haak, et al. 2010, Brotherton, et al. 2013, Brandt, et al. 2013
Rössen culture	RSC	17	0	17.64705882	11.76470588	0	23.52941176	5.882352941	0	0	11.76470588	0	5.882352941	0	0	11.76470588	0	0	0	0	0	5.882352941	0	0	5.882352941	Brandt, et al. 2013, Brotherton, et al. 2013, Lee 2014
Schöninger group	SCG	33	0	15.15151515	0	3.03030303	0	0	0	15.15151515	30.3030303	0	3.03030303	0	0	12.12121212	0	0	0	0	0	6.060606061	3.03030303	9.090909091	3.03030303	Brandt, et al. 2013, Brotherton, et al. 2013
Baalberge culture	BAC	19	0	26.31578947	0	5.263157895	0	0	0	5.263157895	10.52631579	0	5.263157895	0	5.263157895	21.05263158	0	0	0	0	0	5.263157895	5.263157895	0	10.52631579	Brandt, et al. 2013, Brotherton, et al. 2013
Salzmünde culture	SMC	29	0	13.79310345	17.24137931	3.448275862	0	3.448275862	0	20.68965517	10.34482759	0	6.896551724	0	0	6.896551724	0	0	10.34482759	0	0	3.448275862	0	0	3.448275862	Brandt, et al. 2013, Brotherton, et al. 2013
Bernburg culture	BEC	17	0	17.64705882	5.882352941	0	0	5.882352941	0	0	17.64705882	0	0	0	0	11.76470588	0	0	0	0	11.76470588	17.64705882	0	5.882352941	5.882352941	Brandt, et al. 2013
Corded Ware culture	CWC	44	0	20.45454545	2.272727273	0	2.272727273	0	2.272727273	9.090909091	13.63636364	0	0	0	6.818181818	11.36363636	0	2.272727273	0	6.818181818	9.090909091	4.545454545	0	2.272727273	6.818181818	Haak, et al. 2008, Brandt, et al. 2013, Brotherton, et al. 2013
Bell Beaker culture	BBC	35	0	31.42857143	8.571428571	0	0	0	2.857142857	2.857142857	5.714285714	0	0	0	5.714285714	5.714285714	0	2.857142857	0	5.714285714	14.28571429	5.714285714	0	8.571428571	0	Brandt, et al. 2013, Brotherton, et al. 2013
Unetice Culture	UC	94	0	18.08510638	3.191489362	2.127659574	0	3.191489362	12.76595745	6.382978723	7.446808511	0	0	1.063829787	2.127659574	6.382978723	1.063829787	6.382978723	0	1.063829787	12.76595745	3.191489362	3.191489362	4.255319149	5.319148936	Brandt, et al. 2013, Brotherton, et al. 2013
Jutland Iron Age	JIA	24	0	37.5	4.166666667	0	0	4.166666667	2017-12-05	8.333333333	8.333333333	0	0	4.166666667	0	4.166666667	0	4.166666667	4.166666667	0	0	8.333333333	0	0	0	Melchior 2008a, Melchior 2010
Central European Metapopulation	CEM	500	2017-02-02	44.6	2017-01-04	0.6	0.4	2017-03-04	2017-01-08	8	2017-05-04	0.6	0.8	0.4	2017-01-06	2017-07-06	0.8	1	2017-01-02	2017-04-04	2017-05-06	3	0.8	2017-02-08	2017-01-06	Baasner and Madea 2000, Baassner, et al. 1998, Brandstätter, et al. 2006, Garcia, et al. 2011, Hofmann, et al. 1997, Lutz, et al. 1998, Pfeiffer, et al. 2001, Pfeiffer, et al. 1999, Poetsch, et al. 2004, Richards, et al. 1996, Tetzlaff, et al. 2007, Malyarchuk, et al. 2006, Richards, et al. 2000, Vanecek, et al. 2004, Grzybowski, et al. 2007, Malyarchuk, et al. 2002, Richards, et al. 2000, Brands…
Oder Vistula Iron Age	Kow-OVIA	40	0	22.5	1900-01-07 12:00:00	00:00:00	0	0	1900-01-02 12:00:00	1900-01-07 12:00:00	2017-12-05	2017-02-05	0	0	0	10	0	0	1900-01-07 12:00:00	1900-01-02 12:00:00	5	10	1900-01-02 12:00:00	5	1900-01-02 12:00:00	This study, Juras, et al. 2014
Oder Vistula Iron Age males	Kow-OVIA-M	15	0	33.33333333	0	00:00:00	0	0	1900-01-06 16:00:00	1900-01-06 16:00:00	0	6.666666667	0	0	0	1900-01-06 16:00:00	0	0	0	1900-01-06 16:00:00	0	20	1900-01-06 16:00:00	1900-01-06 16:00:00	0	This study
Oder Vistula Iron Age females	Kow-OVIA-F	19	0	10.52631579	15.78947368	0	0	0	0	0	26.31578947	0	0	0	0	15.78947368	0	0	15.78947368	0	5.263157895	5.263157895	0	5.263157895	0	This study
Oder Vistula Iron Age	Kow-OVIA*	37	0	21.62162162	8.108108108	0	0	0	2.702702703	8.108108108	10.81081081	2.702702703	0	0	0	10.81081081	0	0	8.108108108	2.702702703	5.405405405	8.108108108	2.702702703	5.405405405	2.702702703	This study, Juras 2014
Oder Vistula Iron Age males	Kow-OVIA-M*	14	0	35.71428571	0	0	0	0	7.142857143	7.142857143	0	7.142857143	0	0	0	7.142857143	0	0	0	7.142857143	0	14.28571429	7.142857143	7.142857143	0	This study
Oder Vistula Iron Age females	Kow-OVIA-F*	17	0	5.882352941	17.64705882	0	0	0	0	0	23.52941176	0	0	0	0	17.64705882	0	0	17.64705882	0	5.882352941	5.882352941	0	5.882352941	0	This study
For references see supplementary table S7

## Sheet: S9
Table S9. Haplogroups frequency profile of European / West Asian ancient populations
Population	Other	Asian	N	N1a	I	W	X	R	HV	V/HV0	H	H5	T	T1	T2	J	U	U2	U3	U4	U5a	U5b	U8	K	Reference
HGCN	0	0	0	0	0	0	0	4.347826087	0	0	0	0	0	0	0	0	17.39130435	4.347826087	0	8.695652174	17.39130435	43.47826087	4.347826087	0	Bramanti et al. 2009, Fu et al 2013, Bollongino 2013, Szécsényi-Nagy et al. 2015, Gamba 2014
HGSW	0	0	15.38461538	0	0	0	0	0	0	0	38.46153846	0	0	0	0	0	0	0	0	7.692307692	0	38.46153846	0	0	Chandler 2003, Chandler et al. 2005, Hervella 2010, Hervella et al. 2012, Sánchez-Quinto et al. 2012
HGE	0	21.42857143	0	0	0	0	0	0	0	0	7.142857143	0	0	0	0	0	0	21.42857143	0	28.57142857	21.42857143	0	0	0	Krause et al. 2010, Bramanti et al. 2009, Der Sarkissian et al. 2013
STA	0	0	0	6.818181818	0	4.545454545	6.818181818	0	0	9.090909091	4.545454545	2.272727273	0	2.272727273	20.45454545	11.36363636	0	0	2.272727273	2.272727273	0	0	0	27.27272727	Szécsényi-Nagy et al. 2015
LBKT	0	0	0	10.25641026	0	0	0	0	2.564102564	2.564102564	25.64102564	5.128205128	0	2.564102564	25.64102564	7.692307692	0	2.564102564	0	0	2.564102564	0	0	12.82051282	Szécsényi-Nagy et al. 2015
LBK	0	0	0	12.74509804	0	2.941176471	0.9803921569	0	4.901960784	4.901960784	16.66666667	0	0	0	21.56862745	11.76470588	0	0	0.9803921569	0	1.960784314	0.9803921569	0	19.60784314	Haak et al. 2005, Haak et al. 2010. Brotherton et al. 2013, Brandt et al. 2013
RSC	0	0	0	5.882352941	0	0	5.882352941	0	0	29.41176471	17.64705882	11.76470588	0	0	11.76470588	0	0	0	0	0	0	5.882352941	0	11.76470588	Brandt et al. 2013, Brotherton et al. 2013, Lee 2014
SCG	0	0	0	3.03030303	0	9.090909091	3.03030303	0	3.03030303	0	15.15151515	0	0	0	12.12121212	15.15151515	0	0	0	0	0	6.060606061	3.03030303	30.3030303	Brandt et al. 2013, Brotherton et al. 2013
BAC	0	0	0	5.263157895	0	0	10.52631579	0	5.263157895	0	26.31578947	0	0	5.263157895	21.05263158	5.263157895	0	0	0	0	0	5.263157895	5.263157895	10.52631579	Brandt et al. 2013, Brotherton et al. 2013
SMC	0	0	0	6.896551724	0	0	3.448275862	0	3.448275862	3.448275862	13.79310345	17.24137931	0	0	6.896551724	20.68965517	0	0	10.34482759	0	0	3.448275862	0	10.34482759	Brandt et al. 2013, Brotherton et al. 2013
BEC	0	0	0	0	0	5.882352941	5.882352941	0	0	5.882352941	17.64705882	5.882352941	0	0	11.76470588	0	0	0	0	0	11.76470588	17.64705882	0	17.64705882	Brandt et al. 2013
CWC	0	0	0	0	2.272727273	2.272727273	6.818181818	0	0	2.272727273	20.45454545	2.272727273	0	6.818181818	11.36363636	9.090909091	0	2.272727273	0	6.818181818	9.090909091	4.545454545	0	13.63636364	Haak et al. 2008, Brandt et al. 2013, Brotherton et al. 2013
BBC	0	0	0	0	2.857142857	8.571428571	0	0	0	0	31.42857143	8.571428571	0	5.714285714	5.714285714	2.857142857	0	2.857142857	0	5.714285714	14.28571429	5.714285714	0	5.714285714	Brandt et al. 2013, Brotherton et al. 2013
UC	0	0	0	0	12.76595745	4.255319149	5.319148936	1.063829787	2.127659574	3.191489362	18.08510638	3.191489362	0	2.127659574	6.382978723	6.382978723	1.063829787	6.382978723	0	1.063829787	12.76595745	3.191489362	3.191489362	7.446808511	Brandt et al. 2013, Brotherton et al. 2013
PWC	0	0	0	0	0	0	0	0	10.52631579	5.263157895	0	0	0	0	5.263157895	0	0	0	0	42.10526316	15.78947368	15.78947368	0	5.263157895	Malmström et al. 2009, Skoglund et al. 2012
CAR	0	0	16.66666667	0	0	0	5.555555556	0	0	0	27.77777778	0	0	0	11.11111111	0	0	0	0	0	0	5.555555556	0	33.33333333	Lacan 2011, Lacan et al. 2011b, Gamba et al. 2012
NPO	0	0	0	0	0	0	0	0	0	5.882352941	70.58823529	0	0	0	0	0	0	0	0	0	17.64705882	5.882352941	0	0	Chandler 2003, Chandler et al. 2005
NBQ	0	0	0	0	2.325581395	0	2.325581395	0	2.325581395	0	44.18604651	0	0	0	2.325581395	4.651162791	25.58139535	0	0	0	0	6.976744186	0	9.302325581	Hervella 2010, Hervella et al. 2012
TRB	0	0	0	0	0	0	0	0	0	0	10	0	0	0	30	20	0	0	0	0	10	20	0	10	Bramanti et al. 2009, Malmström et al. 2009, Skoglund et al. 2012
TRE	0	0	0	0	0	0	13.79310345	0	0	10.34482759	20.68965517	0	0	0	6.896551724	20.68965517	3.448275862	0	0	0	3.448275862	13.79310345	0	6.896551724	Lacan 2011, Lacan et al. 2011a
BAS	0	9.090909091	0	0	0	0	0	0	0	0	9.090909091	0	0	9.090909091	9.090909091	0	0	9.090909091	0	27.27272727	18.18181818	0	0	9.090909091	Keyser et al. 2009
BAK	0	0	0	0	2017-12-05	0	0	0	2017-12-05	0	2017-12-05	0	0	25	2017-12-05	0	0	0	0	0	2017-12-05	2017-12-05	0	0	Lalueza-Fox et al. 2004
RRBP	0	0	0	5.454545455	0	0	3.636363636	0	0	3.636363636	36.36363636	0	3.636363636	0	0	10.90909091	1.818181818	0	0	1.818181818	0	12.72727273	0	20	Rivollat 2015
MIR	0	0	0	0	0	0	8.695652174	0	0	0	30.43478261	0	0	0	13.04347826	17.39130435	0	0	4.347826087	0	0	0	0	26.08695652	Gómez-Sánchez 2014
JIA	0	0	0	0	2017-12-05	0	0	4.166666667	0	4.166666667	37.5	4.166666667	0	0	4.166666667	8.333333333	0	4.166666667	4.166666667	0	0	8.333333333	0	8.333333333	Melchior 2008a, Melchior 2010
IIA	0	0	0	0	0	7.407407407	0	3.703703704	0	11.11111111	44.44444444	0	0	3.703703704	3.703703704	7.407407407	0	0	0	3.703703704	3.703703704	3.703703704	0	7.407407407	Sampietro 2005
SCY	0	37.5	0	0	2017-12-05	0	0	0	0	0	2017-12-05	0	0	2017-12-05	2017-06-25	0	0	2017-06-25	0	0	2017-12-05	0	0	0	Der Sarkissian 2011, Mathieson 2015
SSP	0	46.15384615	0	3.846153846	0	0	0	0	11.53846154	0	7.692307692	0	0	3.846153846	0	3.846153846	0	0	0	0	11.53846154	0	0	11.53846154	Ricaut 2004a, Ricaut 2004c, Chikisheva 2007, Pilipenko 2010, Gonzalez-Ruiz 2012, Pilipenko 2015
YAM	2.43902439	0	0	2.43902439	2.43902439	7.317073171	2.43902439	0	0	0	21.95121951	0	4.87804878	9.756097561	9.756097561	2.43902439	4.87804878	2.43902439	0	4.87804878	17.07317073	0	0	4.87804878	Wilde 2014, Haak 2015, Allentoft et al.2015
Kow-OVIA	0	0	2017-02-05	0	1900-01-02 12:00:00	5	1900-01-02 12:00:00	0	00:00:00	0	22.5	1900-01-07 12:00:00	0	0	10	1900-01-07 12:00:00	0	0	2017-07-05	1900-01-02 12:00:00	5	10	1900-01-02 12:00:00	2017-12-05	This study, Juras 2014
Kow-OVIA-M	0	0	6.666666667	0	1900-01-06 16:00:00	1900-01-06 16:00:00	0	0	00:00:00	0	33.33333333	0	0	0	1900-01-06 16:00:00	1900-01-06 16:00:00	0	0	0	1900-01-06 16:00:00	0	20	1900-01-06 16:00:00	0	This study
Kow-OVIA-F	0	0	0	0	0	5.263157895	0	0	0	0	10.52631579	15.78947368	0	0	15.78947368	0	0	0	15.78947368	0	5.263157895	5.263157895	0	26.31578947	This study
Kow-OVIA*	0	0	2.702702703	0	2.702702703	5.405405405	2.702702703	0	0	0	21.62162162	8.108108108	0	0	10.81081081	8.108108108	0	0	8.108108108	2.702702703	5.405405405	8.108108108	2.702702703	10.81081081	This study, Juras 2014
Kow-OVIA-M*	0	0	7.142857143	0	7.142857143	7.142857143	0	0	0	0	35.71428571	0	0	0	7.142857143	7.142857143	0	0	0	7.142857143	0	14.28571429	7.142857143	0	This study
Kow-OVIA-F*	0	0	0	0	0	5.882352941	0	0	0	0	5.882352941	17.64705882	0	0	17.64705882	0	0	0	17.64705882	0	5.882352941	5.882352941	0	23.52941176	This study
For references see supplementary table S7

## Sheet: S10
Table S10. Haplogroups frequency profile of 73 extant European, Near Eastern and Nort African populations
Region	Country	Population	Abbreviation	n	Other	Asia	Africa	N1a	I	I1	W	X	HV	HV0/V	H	H5	T1	T2	J	U	U2	U3	U4	U5a	U5b	U8	K	Reference
Africa, east	Egypt	Egypt	EGY	491	18.74	0.61	21.79	1.02	1.43	0.61	1.02	0.61	4.07	0.41	15.27	0.41	5.3	6.11	8.76	2.65	0.61	3.26	1.02	0.61	1.02	0.2	4.48	Krings et al. 1999 (87), Rowold et al. 2007 (115), Saunier et al. 2009 (265), Stevanovich et al. 2003 (24)
Africa, north	Libya	Libya	LIB	269	10.78	0	27.51	0.37	0.37	0	0	2.23	1.12	7.81	15.61	1.49	1.49	4.46	9.67	4.83	0.37	2.23	0.37	1.49	1.86	0.74	5.2	Fadhlaoui-Zid et al. 2011 (269)
Africa, north	Morocco	Morocco	MOR	836	8.37	0	20.57	0	0	0	0.6	2.51	2.03	7.42	26.91	1.2	0.72	4.19	4.67	9.81	0.48	0.96	0.72	1.32	2.63	0.12	4.78	Brakez et al. 2001 (50), Falachi et al. 2006 (52), Harich et al. 2010 (81), Plaza et al. 2003 (18), Rando et al. 1998 (32), Rhouda et al. 2009 (547), Turchi et al. 2009 (56)
Africa, north	Tunisia	Tunisia	TUN	387	7.75	0.52	28.17	0	0	0.26	0	0.78	3.1	3.88	25.84	2.33	3.1	3.62	4.65	7.49	0.26	0.52	0.52	1.03	1.55	2.07	2.58	Cherni et al. 2005 (47), Cherni et al. 2009 (201), Loueslati et al. 2006 (29), Plaza et al. 2003 (47), Turchi et al. 2009 (63)
Africa, north	Algeria, Egypt, Libya, Mali, Morocco, Tunisia	Berber	BER	939	9.48	0.21	24.81	0	0	0.11	0.32	1.28	1.28	7.45	30.35	0.96	3.73	1.49	4.37	6.28	0.32	1.49	0.32	0.11	2.02	0.21	3.41	Cherni et al. 2005 (47), Cherni et al. 2009 (19), Corte-Real et al. 1996 (85), Coudray et al. 2008 (294), Ennafaa et al. 2011 (80), Fadhlaoui-Zid et al. 2004 (153), Gonzalez et al. 2006 (1), Loueslati et al. 2006 (30), Ottoni et al. 2009 (129), Pereira et al. 2010 (20), Pinto et al. 1996 (18), Plaza et al. 2003 (4), Rando et al. 1998 (59)
Asia, central	Kazakhstan	Kazakhstan	KAZ	457	8.75	53.39	0	1.53	0.44	0.44	1.31	0.22	1.97	0.66	11.38	1.09	1.31	3.06	2.41	1.09	1.97	0.22	1.97	3.5	1.31	0.88	1.09	Comas et al. 1998 (55), Comas et al. 2004 (20), Gokcumen et al. 2008 (136), Irwin et al. 2010 (246)
Asia, central	Kyrgyzstan	Kyrgyzstan	KYR	351	14.25	56.7	0	0	0.57	0.57	1.42	0.28	1.99	0.57	8.83	0.57	1.42	0.28	3.42	0.85	1.14	0.57	3.13	1.42	1.14	0.28	0.57	Comas et al. 1998 (93), Comas et al. 2004 (20), Irwin et al. 2010 (238)
Asia, central	China, Mongolia	Mongolians	MON	387	17.05	72.35	0	0.26	0	0	0.26	0	0.52	0	2.33	0.52	0.26	0.52	2.58	0.26	0	0	0.78	0.26	0.78	0	1.29	Derenko et al. 2007 (45), Gokcumen et al. 2008 (90), Kolman et al. 1996 (98), Kong et al. 2003 (91), Yao et al. 2002b (15), Yao et al. 2004 (48)
Asia, central	Tajikistan	Tajikistan	TAJ	292	8.22	37.33	0	0	0	0.34	6.16	0	0.68	0.34	13.01	1.71	4.45	2.74	2.4	7.53	1.71	2.05	1.37	5.48	1.71	0	2.74	Comas et al. 2004 (20), Derenko et al. 2007 (44), Irwin et al. 2010 (228)
Asia, central	Turkmenistan	Turkmenistan	TUK	352	12.22	33.24	0	0.57	0.57	0.28	1.42	1.7	1.42	0.28	21.88	1.7	1.42	4.26	6.82	1.7	1.99	0.57	2.84	1.7	0.57	0	2.84	Chaix et al. 2007 (51), Comas et al. 2004 (20), Irwin et al. 2010 (240), Quintana-Murci et al. 2004 (41)
Asia, central	Uzbekistan	Uzbekistan	UZB	485	15.26	31.96	0.41	0.21	0.62	1.44	1.65	1.24	2.27	0.82	17.32	1.65	2.27	4.12	4.54	2.06	2.27	1.03	2.68	1.65	1.65	0	2.89	Chaix et al. 2007 (40), Comas et al. 2004 (40), Devor et al. 2009 (47), Irwin et al. 2010 (316), Quintana-Murci et al. 2004 (42)
Asia, east	China	China	CHI	3014	35.6	63.27	0	0	0	0	0.07	0	0.07	0	0.4	0.1	0.1	0	0.17	0.03	0.17	0	0.03	0	0	0	0	Betty et al. 1996 (20), Chen et al. 2008 (106), Irwin et al. 2009 (351), Kivisild et al. 2002 (69), Li et al. 2007 (821), Liu et al. 2010 (102), Nishimaki et al. 1999 (118), Oota et al. 2002 (153), Qian et al. 2001 (95), Tajima et al. 2004 (60), Wen et al. 2004 (495), Yao et al. 2002a (261), Yao et al. 2002b (288), Yao et al. 2003 (75)
Asia, east	Japan	Japan	JAP	1723	29.43	68.83	0.12	0	0	0	0.06	0	0.06	0.12	1.33	0	0	0	0	0	0	0	0	0	0	0.06	0	Abe et al. 1998 (13), Horai et al. 1996 (61), Imaizumi et al. 2002 (158), Koyama et al. 2002 (50), Mabuchi et al. 2007 (122), Maruyama et al. 2003 (211), Nishimaki et al. 1999 (149), Oota et al. 2002 (66), Tajima et al. 2004 (230), Tanaka et al. 2004 (663)
Asia, east	Korea	Korea	KOR	811	23.8	75.96	0	0	0	0	0.12	0	0	0.12	0	0	0	0	0	0	0	0	0	0	0	0	0	Derenko et al. 2007 (102), Horai et al. 1996 (64), Lee et al. 2006 (581), Pfeiffer et al. 1998 (60), Torroni et al. 1994 (4)
Asia, east	Taiwan	Taiwan	TAI	313	25.88	73.8	0	0	0	0	0	0	0	0	0.32	0	0	0	0	0	0	0	0	0	0	0	0	Horai et al. 1996 (66), Melton et al. 1998 (27), Sykes et al. 1995 (34), Tajima et al. 2003 (180), Torroni et al. 1994 (6)
Asia, north	Russia	Khants, Mansi	KHA	277	3.25	34.3	0	0.36	0	0	0	0	0	0.36	13.72	0.36	3.97	0.72	14.08	8.3	1.44	0	12.27	5.42	0	0	1.44	Derbeneva et al. 2002 (98), Pimenoff et al. 2008 (169), Voevoda et al. unpublished (10)
Asia, north	Russia	Yakuts, Yukaghir	YAK	900	2.67	89.11	0	0	0	0	0.78	0	1	0.11	1.78	0	0	1.44	1.78	0	0	0	0.89	0	0.22	0	0.22	Crubézy et al. 2010 (155), Derenko et al. 2007 (35), Fedorova et al. 2003 (187), Pakendorf et al. 2003 (308), Puzyrev et al. 2003 (83), Volodko et al. 2008 (132)
Asia, north	Russia	Koryaks	KOY	273	13.55	86.45	0	0	0	0	0	0	0	0	0	0	0	0	0	0	0	0	0	0	0	0	0	Rubisz 2007 (16), Schnurr et al. 1999 (147), Tajima et al. 2004 (110)
Asia, north	Russia	Buryats	BUR	744	9.01	74.33	0	0.4	0.27	0	0.27	0.27	0.94	0.13	5.38	0.27	0.54	0.94	1.21	0.54	0.27	0	0.67	1.61	0.54	0.4	2.02	Derenko et al. 2000 (38), Derenko et al. 2003 (85), Derenko et al. 2007 (290), Pakendorf et al. 2003 (123), Shimada et al. 2002 (122), Starikovskaya et al. 2005 (25), Tajima et al. 2004 (61)
Asia, north	Russia	Tuvinians	TUV	470	4.68	83.19	0	0	0.85	0	0.43	0	0.43	0	2.34	0.21	0	2.34	2.13	0	0.21	1.28	0.43	0	1.49	0	0	Derenko et al. 2000 (36), Derenko et al. 2003 (137), Derenko et al. 2007 (102), Pakendorf et al. 2006 (56), Starikovskaya et al. 2005 (94), Tonks et al. unpublished (45)
Asia, north	Russia	Altaians	ALT	467	9.42	60.81	0	0.86	0.64	0.21	0	2.14	0.21	0.64	6.85	0.64	1.5	0.21	2.36	0.64	2.36	0.86	5.14	1.5	0.86	0.21	1.93	Derenko et al. 2003 (107), Derenko et al. 2007 (212), Phillips-Krawczak et al. 2006 (61), Shields et al. 1993 (16), Starikovskaya et al. 2005 (71)
Asia, north	Russia	Evenks	EVE	325	1.23	94.77	0	0	0	0	0	0	0	0	2.77	0	0	0	0.62	0	0	0	0	0	0	0	0.62	Derenko et al. 2007 (114), Kaessmann et al. 2002 (47), Pakendorf et al. 2006 (71), Pakendorf et al. 2007 (22), Starikovskaya et al. 2005 (71)
Asia, north	Russia	Ossetians	OSS	305	14.1	3.93	0.66	0	0.98	0.33	2.3	2.95	2.95	1.31	25.57	0.66	4.26	2.3	16.07	5.57	3.61	3.28	0	4.92	1.97	0	2.3	Kaldma et al. unpublished (199), Richards et al. 2000 (106)
Asia, north	Russia	Russia	RUS	1768	5.66	2.04	0.17	0.34	0.45	1.58	1.75	1.3	1.75	4.19	36.31	4.92	2.71	6.5	7.81	1.58	1.41	1.13	3.85	7.69	2.55	0.62	3.68	Balanovsky et al. unpublished (295), Belyaeva et al. 2003 (158), Grzybowski et al. 2007 (156), Kornienko et al. unpublished (124), Malyarchuk and Derenko 2001 (50), Malyarchuk et al. 2002 (197), Malyarchuk et al. 2004 (324), Morozova et al. unpublished (316), Orekov et al. 1999 (102), Richards et al. 2000 (25), Rubisz 2007, 2010 (21)
Asia, southeast	Malaysia	Malaysia	MAY	255	48.63	45.1	1.57	0	0.39	0	0	0.39	0	0	1.96	0.39	0	0.39	0	0	1.18	0	0	0	0	0	0	Tajima et al. 2004 (52), Wong et al. 2007 (203)
Asia, southeast	Thailand	Thailand	THA	725	45.38	53.79	0.14	0	0	0	0.28	0	0	0	0.14	0	0	0	0	0	0.14	0	0.14	0	0	0	0	Fucharon et al. 2001 (215), Oota et al. 2001 (292), Yao et al. 2002b (32), Zimmermann et al. 2009 (186)
Asia, southeast	Vietnam	Vietnam	VIE	258	43.41	55.81	0	0	0	0	0.39	0	0	0	0	0	0	0	0	0	0.39	0	0	0	0	0	0	Irwin et al. 2007 (170), Li et al. 2007 (68), Oota et al. 2002 (20)
Asia, southwest	Armenia	Armenia	ARM	220	8.64	0.45	0	0.91	0.45	0.91	0.91	3.64	5.91	0	27.73	1.36	5.45	5	9.55	6.82	0.91	5	4.09	2.27	1.36	1.36	7.27	Richards et al. 2000 (191), Schönberg et al. 2011 (29)
Asia, southwest	Azerbaijan	Azerbaijan	AZE	116	8.62	6.03	0	0	2.59	0	2.59	3.45	6.03	2.59	22.41	0.86	4.31	9.48	6.03	8.62	0.86	3.45	3.45	4.31	0	0	4.31	Quintana-Murci et al. 2004 (40), Richards et al. 2000 (48), Schönberg et al. 2011 (28)
Asia, southwest	Georgia	Georgia	GEO	261	16.48	1.92	0	0	0	0.38	3.07	2.68	3.83	0.38	18.39	1.53	4.6	8.81	3.07	4.6	1.15	4.6	8.43	3.07	1.15	0	11.88	Alfonso-Sánchez et al. 2006 (48), Comas et al. 2000 (45), Quintana-Murci et al. 2004 (18), Reidla unpublished (124), Schönberg et al. 2011 (26)
Asia, southwest	Iran	Iran	IRA	646	15.17	3.1	1.39	0.31	1.7	0.62	2.01	2.17	8.05	0.62	16.56	0.93	3.25	4.33	14.24	10.84	0.93	2.48	1.55	2.48	0.77	0.46	6.04	Comas et al. 2004 (19), Metspalu et al. 2004 (434), Nasidze et al. 2008 (77), Quintana-Murci et al. 2004 (74), Richards et al. 2000 (12), Schönberg et al. 2011 (30)
Asia, southwest	Iraq	Iraq	IRQ	424	15.57	1.18	7.55	0	0.47	0.47	2.12	1.18	9.2	0.24	14.62	2.59	5.42	3.54	13.21	7.31	0.94	4.95	2.83	1.18	0.24	0	5.19	Al-Zahery et al. 2003 & Al-Zahery et al. 2011 (308), Richards et al. 2000 (116)
Asia, southwest	Jordan	Jordan	JOR	183	10.93	0.55	13.66	0	0.55	1.09	1.09	1.09	6.01	0	23.5	1.64	0.55	6.56	6.01	3.83	1.09	14.75	1.64	0.55	0	0.55	4.37	Gonzalez et al. 2008 (145), Rowold et al. 2007 (38)
Asia, southwest	Kuwait	Kuwait	KUW	350	31.43	1.71	9.71	0.57	0.86	0.86	1.43	2.57	2.29	0	9.43	0.57	2.57	4	16	7.14	0.86	1.71	1.43	0.86	0.57	0.86	2.57	Scheible et al. 2011 (350)
Asia, southwest	Lebanon	Lebanon	LEB	787	10.55	1.65	1.78	0.13	1.27	0.38	1.91	2.03	3.68	2.03	31.26	2.41	5.72	4.57	7.88	4.7	0.76	4.96	1.4	1.65	0.51	0.51	8.26	Haber et al. 2011 (787)
Asia, southwest	Israel	Palestinians	PAL	409	20.54	1.47	11.25	0.49	0.24	0	0.98	1.96	1.96	0.49	24.69	2.69	2.69	5.13	9.54	3.91	0.24	2.44	0.73	0.73	0.98	0	6.85	Amar et al. 2007 (295), Di Rienzo and Wilson 1991 (8), Richards et al. 2000 (106)
Asia, southwest	Israel, Lebanon, Syria	Druze	DRZ	354	8.19	0	2.54	0	2.82	0.56	1.13	14.97	5.93	0.56	29.1	0.28	4.8	0.85	4.8	7.63	0.56	0.56	0	0.85	0	0.85	12.99	Macaulay et al. 1999 (45), Shlush et al. 2008 (309)
Asia, southwest	Oman, Qatar, United Arab Emirates	Oman, Qatar, United Arab Emirates	UAE	546	22.53	1.47	17.22	0.37	0.92	1.65	2.93	0.92	5.49	0.18	10.26	0.18	0.92	2.38	11.9	5.13	5.86	1.83	0.92	0.37	0.18	0	6.41	Alshamali et al. 2008 (235), Rowold et al. 2007 (311)
Asia, southwest	Saudi Arabia	Saudi Arabia	SAU	551	30.31	0.91	9.8	2.36	0.54	0.36	1.09	2.72	0.91	0	8.89	0.36	2.18	3.99	20.87	5.81	0.91	2.36	0.54	0.36	0.36	0.36	3.99	Abu-Amero et al. 2008 (551)
Asia, southwest	Syria	Syria	SYR	118	11.86	0.85	5.93	0	0	0	2.54	0.85	2.54	2.54	24.58	1.69	3.39	8.47	8.47	10.17	0.85	5.08	2.54	1.69	0	0	5.93	Richards et al. 2000 (69), Vernesi et al. 2001 (49)
Asia, southwest	Turkey	Turkey	TUR	463	11.02	6.48	1.3	0.43	0.86	0.65	1.94	3.24	4.75	0.65	28.51	2.38	2.81	4.32	8.86	5.62	1.3	3.67	1.94	1.73	1.3	0.65	5.62	Calafell et al. 1996 (28), Comas et al. 1996 (45), Di Benedetto et al. 2001 (72), Kivisild et al. 2002 (5), Mergen et al. 2005 (75), Quintana-Murci et al. 2004 (48), Richards et al. 1996 (22), Richards et al. 2000 (143), Schönberg et al. 2011 (25)
Asia, southwest	Yemen	Yemen	YEM	394	19.54	0.25	34.52	2.28	0.25	0	0.51	1.02	2.03	0	6.35	0	2.03	2.54	15.23	3.05	1.27	0.76	1.02	0.51	0	0.25	6.6	Cherný et al. 2008 (184), Kivisild et al. 2004 (113), Non et al. 2011 (50), Rowold et al. 2007 (47)
Europe, central	Austria	Austria	AUS	374	1.07	0.53	0	0.53	1.07	0	1.34	1.34	0.8	1.87	41.18	3.74	4.01	8.02	8.82	1.07	1.87	0.8	4.55	6.15	2.41	0.27	8.56	Brandstätter et al. 2007 (259), Handt et al. 1994 (16), Parson et al. 1998 (99)
Europe, central	France	France	FRA	1216	3.29	0.41	0.9	0.25	1.15	0.9	1.89	0.9	2.06	5.02	41.12	3.13	1.89	6.17	7.65	0.99	1.56	1.07	2.47	3.78	4.28	0.41	8.72	Dubut et al. 2004 (203), Garcia et al. 2011 (33), Richard et al. 2007 (866), Richards et al. 2000 (71), Rousselet and Mangin 1998 (43)
Europe, central	Germany	Germany	GER	2490	3.45	0.8	0.28	0.12	1.49	0.6	1.73	1.29	0.48	3.98	40.08	4.78	2.81	7.79	9.04	0.6	1.04	1.12	2.89	5.1	3.73	0.24	6.55	Baasner and Madea 2000 (100), Baassner et al. 1998 (50), Brandstätter et al. 2006 (95), Garcia et al. 2011 (11), Hofmann et al. 1997 (66), Lutz et al. 1998 (200), Pfeiffer et al. 2001 (1197), Pfeiffer et al. 1999 (109), Poetsch et al. 2004 (299), Richards et al. 1996 (155), Tetzlaff et al. 2007 (208)
Europe, central	Switzerland	Switzerland	SWZ	225	2.67	0	0.89	0	0.89	0	1.78	0.44	0.44	4.89	43.11	4.44	2.22	9.33	11.56	0	0.89	0.89	3.11	4	2.67	0.44	5.33	Dimo-Simonin et al. 2000 (151), Pult et al. 1994 (74)
Europe, east	Belorussia	Belorussia	BEL	350	3.71	1.71	0	0	1.14	0.57	3.71	0.29	2	6	35.43	3.71	2.29	5.14	8.86	5.43	2.29	2	3.14	6.57	2.57	1.14	2.29	Balanovsky et al. unpublished (259), Belyaeva et al. 2003 (91),
Europe, east	Czech Republic	Czech Republic	CZE	351	7.41	0.57	0.28	0.57	1.14	1.71	1.14	1.99	1.71	2.85	36.18	3.99	3.99	7.69	9.97	0.28	1.14	1.71	2.28	7.12	2.56	0.28	3.42	Malyarchuk et al. 2006 (177), Richards et al. 2000 (83), Vanecek et al. 2004 (91)
Europe, east	Hungary	Hungary	HUN	367	3.81	1.36	0.27	0	1.36	0.54	5.18	1.09	0.82	4.9	35.69	3.54	2.45	8.72	10.08	0.82	0.82	0.54	3.27	3.54	3.81	0.54	6.81	Bogácsi-Szabó et al. 2005 (73), Irwin et al. 2006 (201), Tömöry et al. 2007 (93)
Europe, east	Poland	Poland	POL	883	1.81	1.02	0.11	0.23	1.25	0.68	3.62	1.93	1.02	4.87	39.41	4.53	2.15	6.91	7.93	0.45	1.25	0.68	5.21	6	4.08	0.91	3.96	Grzybowski et al. 2007 (411), Malyarchuk et al. 2002 (435), Richards et al. 2000 (37)
Europe, east	Slovakia	Slovakia	SVK	581	2.24	1.55	0.34	0.34	0.86	2.07	2.07	1.03	1.89	3.27	38.04	4.99	1.2	8.09	8.61	0.69	0.86	0.86	5.51	5.16	6.02	0.52	3.79	Lehocký et al. 2008 (374), Malyarchuk et al. 2008 (207)
Europe, east	Slovenia	Slovenia	SLO	358	2.23	0.84	0	0.56	2.23	0.56	2.23	1.12	1.12	4.75	36.31	8.1	2.51	6.42	9.78	0.84	1.12	1.68	2.79	6.98	1.96	0.56	5.31	Malyarchuk et al. 2003 (102), Metspalu et al. unpublished (128), Zupanic Pajnic et al. 2004 (128)
Europe, east	Ukraine	Ukraine	UKR	346	3.76	0.87	0.29	0	0.58	1.16	2.6	0.87	3.47	4.34	36.99	2.02	2.89	8.38	8.09	0.29	1.73	0.87	5.78	6.07	3.76	0.29	4.91	Balanovsky et al. unpublished (328), Malyarchuk and Derenko 2001 (18)
Europe, north	Denmark	Denmark	DEN	224	2.23	0	0.45	0.89	1.79	0.45	0.89	0.89	0	3.57	45.98	1.34	1.34	5.8	13.39	0.45	2.68	0	2.23	4.46	1.34	0.89	8.93	Mikkelsen et al. 2010 (191), Richards et al. 1996 (33)
Europe, north	Estonia	Estonia	EST	262	1.53	0	0	1.15	0	1.15	3.05	0.76	0.76	1.53	41.98	3.82	1.53	7.63	10.69	0.38	1.53	0.76	5.73	9.16	4.2	0.76	1.91	Lappalainen et al. 2008 (117), Richards et al. 2000 (97), Sajantila et al. 1995 (28), Sajantila et al. 1996 (20)
Europe, north	Finland	Finland	FIN	971	0.93	1.96	0	0.31	2.06	2.16	9.58	1.34	0	7.31	34.09	2.27	1.96	2.37	5.87	0.21	0.62	0	1.13	6.08	14.62	0.62	4.53	Finnilä et al. 2001 (189), Hedmann et al. 2007 (196), Kittles et al. 1999 (74), Lahermo et al. 1996 (32), Meinilä et al. 2001 (401), Richards et al. 1996 (29), Sajantila et al. 1995 (50)
Europe, north	Iceland	Iceland	ICE	998	2.4	0.5	0.2	0	1.1	2.81	0.5	1.5	3.61	2.1	34.07	3.61	0.5	10.12	13.73	0.3	0	2.4	2.81	5.21	2.51	0.2	9.82	Helgason et al. 2000 (394), Helgason et al. 2003 (551), Richards et al. 1996 (14), Sajantila et al. 1995 (39)
Europe, north	Latvia	Latvia	LAT	412	1.46	0.49	0	0	0.24	4.37	4.13	0.24	2.18	2.67	34.95	7.04	1.7	6.31	6.07	1.21	3.64	2.18	8.74	7.28	2.67	0	2.43	Lappalainen et al. 2008 (114), Pliss et al. 2006 (298)
Europe, north	Lithuania	Lithuania	LIT	342	5.85	0.29	0	0.88	0.58	2.63	2.05	0.88	0.88	4.97	42.98	2.34	3.22	7.02	6.43	0.58	0	1.17	3.8	6.73	4.68	0.58	1.46	Kasperavicuite et al. 2004 (179), Lappalainen et al. 2008 (163)
Europe, north	Norway	Norway	NOR	628	3.03	0.48	0.32	0.32	1.75	0.16	1.75	0.48	0.16	3.82	42.68	3.03	0.96	7.64	10.51	0.96	0.16	1.27	2.71	5.41	6.05	0.96	5.41	Helgason et al. 2001 (323), Opdal et al. 1998 (215), Passarino et al. 2002 (74), Richards et al. 2000 (16)
Europe, north	Sweden	Sweden	SWE	637	0.78	1.73	0.63	0	2.67	0.16	1.26	1.26	0.47	5.02	43.64	2.2	2.67	4.08	7.69	1.1	0.78	0.63	2.98	5.97	6.12	1.73	6.44	Kittles et al. 1999 (28), Lappalainen et al. 2008 (295), Sajantila et al. 1996 (32), Tillmar et al. 2010 (282)
Europe, south	Italy	Italy	ITA	2799	6.86	0.29	0.79	0.11	0.96	0.43	1.89	2	2.86	3.29	36.26	3.93	3.32	8.25	8.11	2.25	1.61	2.11	1.89	3.32	1.32	0.46	7.68	Achilli et al. 2007 (315), Babalini et al. 2005 (200), Bini et al. 2003 (99), Cali et al. 2001 (106), Falachi et al. 2006 (61), Forster et al. 2002 (159), Francalacci et al. 1996 (49), Messina et al. 2010 (124), Mogentale-Profizi et al. 2001 (68), Ottoni et al. 2009 (340), Pichler et al. 2006 (217), Richards et al. 2000 (138), Stencio et al. 1996 (70), Tagliabracci et al. 2001 (83), Thomas et al.…
Europe, south	Portugal	Portugal	POR	1448	2.83	0.07	6.35	0.14	0.9	1.31	1.8	2.07	0.07	4.77	41.85	2.07	3.25	6.28	6.84	2.83	1.24	0.9	1.73	2.28	4.21	0.14	6.08	Corte-Real et al. 1996 (54), Gonzalez et al. 2003 (299), Pereira et al. 2004 (548), Pereira et al. 2010 (285), Prieto et al. 2011 (232), Richards et al. 1996 (30)
Europe, south	Spain	Spain	SPA	2506	4.79	0.48	2.43	0	0.76	0.36	1.4	1.72	0.72	7.46	41.5	2.63	2.11	6.42	6.62	1.52	1.16	1.36	1.92	2.47	5.59	0.24	6.34	Alvarez et al. 2007 (265), Álvarez-Iglesias et al. 2009 (515), Casas et al. 2006 (108), Cordoso et al. 2010 (60), Corte-Real et al. 1996 (41), Corte-Real et al. 1996 & Richards et al. 1996 (30), Crespillo et al. 2000 (118), Falachi et al. 2006 (133), Garcia et al. 2011 (131), Gonzalez et al. 2003 (43), Larruga et al. 2001 (149), Maca-Meyer et al. 2003 (160), Picornell et al. 2005 (183), Pinto et …
Europe, south	Spain	Basques	BAS	618	1.78	0	0.32	0	0.49	0.16	1.13	2.27	0.81	7.93	46.28	2.75	1.46	5.99	7.61	1.29	0.97	0.32	0.81	0.65	11	0.65	5.34	Alfonso-Sánchez et al. 2008 (55), Alvarez et al. 2007 (15), Bertranpetit et al. 1995 (45), Cardoso et al. 2011 (108), Corte-Real et al. 1996 & Richards et al. 1996 (61), Garcia et al. 2011 (230), Prieto et al. 2011 (54), Richards et al. 2000 (50)
Europe, southeast	Albania, Macedonia	Albania, Macedonia	ALB	326	4.6	0.31	0.31	0.31	0.61	1.23	2.45	1.84	0.92	3.37	43.87	3.99	4.29	5.52	7.06	2.15	1.84	0.61	2.45	4.91	1.53	0.61	5.21	Belledi et al. 2000 (42), Bosch et al. 2006 (79), Kouvatsi et al. 2001 (17), Zimmermann et al. 2007 (188)
Europe, southeast	Bosnia Herzegovina, Croatia, Serbia	Bosnia Herzegovina, Croatia, Serbia	BOS	614	3.42	0.65	0.49	0.98	2.44	0.81	2.93	0.81	1.14	4.72	38.11	7.65	1.79	4.4	8.31	0.81	0.81	0.81	4.89	5.86	2.93	0.33	4.89	Babalini et al. 2005 (96), Harvey et al. unpublished (275), Malyarchuk et al. 2003 (141), Zgonjanin et al. 2010 (102)
Europe, southeast	Bulgaria	Bulgaria	BUL	989	3.94	0.81	0.3	0.61	1.11	0.3	2.53	1.82	3.74	3.54	38.62	3.24	4.65	4.65	7.68	2.12	1.31	2.02	3.94	4.45	2.43	0.4	5.76	Calafell et al. 1996 (29), Karachanak et al. 2011 (850), Richards et al. 2000 (110)
Europe, southeast	Greece	Greece	GRE	996	7.03	0.4	0.1	0.3	1	1	1.31	4.22	2.71	1.81	36.75	3.71	3.51	6.63	9.54	2.11	0.7	3.82	2.61	2.71	2.51	0.4	5.12	Bosch et al. 2006 (25), Forster et al. 2002 (82), Irwin et al. 2006 (300), Kouvatsi et al. 2001 (52), Martinez et al. 2008 (178), Richards et al. 2000 (125), Vernesi et al. 2001 (48), Villems unpublished (186)
Europe, southeast	Romania	Romania	ROM	196	5.61	0.51	0	0.51	0	0.51	3.06	2.55	2.55	3.57	32.65	6.12	6.12	5.1	11.22	0.51	1.53	1.02	2.55	4.59	4.08	0	5.61	Bosch et al. 2006 (105), Richards et al. 2000 (91)
Europe, west	England, Wales	England, Wales	ENG	2333	1.59	0.13	0.17	0.17	2.53	1.46	1.16	1.63	0.04	3.17	40.68	4.07	1.63	6.17	11.53	2.27	1.46	0.6	2.19	4.89	4.2	0.43	7.84	Garcia et al. 2011 (9), Piercy et al. 1993 (96), Richards et al. 1996 (157), Richards et al. 2000 (24), Sykes 2006 & Helgason et al. 2001 (1963), Tonks et al. unpublished (84)
Europe, west	Scotland	Scotland	SCO	1853	1.94	0.38	0	0.05	3.08	1.03	0.59	2.48	0.16	2.97	41.01	3.08	2.16	5.88	12.74	2.21	1.19	1.08	2.81	3.89	4.21	0.22	6.85	Goodacre et al. 2005 (108), Sykes 2006 & Goodacre et al. 2005 (374), Sykes 2006 & Helgason et al. 2001 (1281), Tonks et al. unpublished (90)
Europe, west	Ireland	Ireland	IRE	299	0.67	0.33	0	0	2.68	0.33	2.34	0.67	1.34	5.69	42.81	1.34	1.34	5.35	10.7	0.33	1.34	1	1.34	3.34	5.02	0	12.04	McEvoy et al. 2004 (299)
Europe, central north	Denmark	Jutland Iron Age	JIA	24	4.16667	0	0	0	12.5	0	0	0	0	4.16667	37.5	4.16667	0	4.16667	8.33333	0	4.16667	4.16667	0	0	8.33333	0	8.33333	Melchior 2008a, Melchior 2010
Europe, central	Poland	Oder Vistula Iron Age	Kow-OVIA*	40	2.702702703	0	0	0	2.702702703	0	5.405405405	2.702702703	0	0	21.62162162	8.108108108	0	10.81081081	8.108108108	0	0	8.108108108	2.702702703	5.405405405	8.108108108	2.702702703	10.81081081	This study, Juras 2014
Europe, central	Poland	Oder Vistula Iron Age	Kow-OVIA-M*	13	7.142857143	0	0	0	7.142857143	0	7.142857143	0	0	0	35.71428571	0	0	7.142857143	7.142857143	0	0	0	7.142857143	0	14.28571429	7.142857143	0	This study
Europe, central	Poland	Oder Vistula Iron Age	Kow-OVIA-F*	16	0	0	0	0	0	0	5.882352941	0	0	0	5.882352941	17.64705882	0	17.64705882	0	0	0	17.64705882	0	5.882352941	5.882352941	0	23.52941176	This study
References
ABE, S., USAMI, S., SHINKAWA, H., WESTON, M. D., OVERBECK, L. D., HOOVER, D. M., KENYON, J. B., HORAI, S. & KIMBERLING, W. J. 1998. Phylogenetic analysis of mitochondrial DNA in Japanese pedigrees of sensorineural hearing loss associated with the A1555G mutation. Eur J Hum Genet,6,563-9.
ABU-AMERO, K. K., LARRUGA, J. M., CABRERA, V. M. & GONZALEZ, A. M. 2008. Mitochondrial DNA structure in the Arabian Peninsula. BMC Evol Biol,8,45.
ACHILLI, A., OLIVIERI, A., PALA, M., METSPALU, E., FORNARINO, S., BATTAGLIA, V., ACCETTURO, M., KUTUEV, I., KHUSNUTDINOVA, E., PENNARUN, E., CERUTTI, N., DI GAETANO, C., CROBU, F., PALLI, D., MATULLO, G., SANTACHIARA-BENERECETTI, A. S., CAVALLI-SFORZA, L. L., SEMINO, O., VILLEMS, R., BANDELT, H. J., PIAZZA, A. & TORRONI, A. 2007. Mitochondrial DNA variation of modern Tuscans supports the near eas…
AL-ZAHERY, N., PALA, M., BATTAGLIA, V., GRUGNI, V., HAMOD, M. A., HOOSHIAR KASHANI, B., OLIVIERI, A., TORRONI, A., SANTACHIARA-BENERECETTI, A. S. & SEMINO, O. 2011. In search of the genetic footprints of Sumerians: a survey of Y-chromosome and mtDNA variation in the Marsh Arabs of Iraq. BMC Evol Biol,11,288.
AL-ZAHERY, N., SEMINO, O., BENUZZI, G., MAGRI, C., PASSARINO, G., TORRONI, A. & SANTACHIARA-BENERECETTI, A. S. 2003. Y-chromosome and mtDNA polymorphisms in Iraq, a crossroad of the early human dispersal and of post-Neolithic migrations. Mol Phylogenet Evol,28,458-72.
ALFONSO-SANCHEZ, M. A., CARDOSO, S., MARTINEZ-BOUZAS, C., PENA, J. A., HERRERA, R. J., CASTRO, A., FERNANDEZ-FERNANDEZ, I. & DE PANCORBO, M. M. 2008. Mitochondrial DNA haplogroup diversity in Basques: a reassessment based on HVI and HVII polymorphisms. Am J Hum Biol,20,154-64.
ALFONSO-SANCHEZ, M. A., MARTINEZ-BOUZAS, C., CASTRO, A., PENA, J. A., FERNANDEZ-FERNANDEZ, I., HERRERA, R. J. & DE PANCORBO, M. M. 2006. Sequence polymorphisms of the mtDNA control region in a human isolate: the Georgians from Swanetia. J Hum Genet,51,429-39.
ALSHAMALI, F., BRANDSTATTER, A., ZIMMERMANN, B. & PARSON, W. 2008. Mitochondrial DNA control region variation in Dubai, United Arab Emirates. Forensic Sci Int Genet,2,e9-10.
ALVAREZ-IGLESIAS, V., MOSQUERA-MIGUEL, A., CEREZO, M., QUINTANS, B., ZARRABEITIA, M. T., CUSCO, I., LAREU, M. V., GARCIA, O., PEREZ-JURADO, L., CARRACEDO, A. & SALAS, A. 2009. New population and phylogenetic features of the internal variation within mitochondrial DNA macro-haplogroup R0. PLoS One,4,e5112.
ALVAREZ, J. C., JOHNSON, D. L., LORENTE, J. A., MARTINEZ-ESPIN, E., MARTINEZ-GONZALEZ, L. J., ALLARD, M., WILSON, M. R. & BUDOWLE, B. 2007. Characterization of human control region sequences for Spanish individuals in a forensic mtDNA data set. Leg Med (Tokyo),9,293-304.
AMAR, S., SHAMIR, A., OVADIA, O., BLANARU, M., RESHEF, A., KREMER, I., RIETSCHEL, M., SCHULZE, T. G., MAIER, W., BELMAKER, R. H., EBSTEIN, R. P., AGAM, G. & MISHMAR, D. 2007. Mitochondrial DNA HV lineage increases the susceptibility to schizophrenia among Israeli Arabs. Schizophr Res,94,354-8.
BAASNER, A. & MADEA, B. 2000. Sequence polymorphisms of the mitochondrial DNA control region in 100 German Caucasians. J Forensic Sci,45,1343-8.
BAASNER, A., SCHAFER, C., JUNGE, A. & MADEA, B. 1998. Polymorphic sites in human mitochondrial DNA control region sequences: population data and maternal inheritance. Forensic Sci Int,98,169-78.
BABALINI, C., MARTINEZ-LABARGA, C., TOLK, H. V., KIVISILD, T., GIAMPAOLO, R., TARSI, T., CONTINI, I., BARAC, L., JANICIJEVIC, B., MARTINOVIC KLARIC, I., PERICIC, M., SUJOLDZIC, A., VILLEMS, R., BIONDI, G., RUDAN, P. & RICKARDS, O. 2005. The population history of the Croatian linguistic minority of Molise (southern Italy): a maternal view. Eur J Hum Genet,13,902-12.
BELLEDI, M., POLONI, E. S., CASALOTTI, R., CONTERIO, F., MIKEREZI, I., TAGLIAVINI, J. & EXCOFFIER, L. 2000. Maternal and paternal lineages in Albania and the genetic structure of Indo-European populations. Eur J Hum Genet,8,480-6.
BELYAEVA, O., BERMISHEVA, M., KHRUNIN, A., SLOMINSKY, P., BEBYAKOVA, N., KHUSNUTDINOVA, E., MIKULICH, A. & LIMBORSKA, S. 2003. Mitochondrial DNA variations in Russian and Belorussian populations. Hum Biol,75,647-60.
BERTRANPETIT, J., SALA, J., CALAFELL, F., UNDERHILL, P. A., MORAL, P. & COMAS, D. 1995. Human mitochondrial DNA variation and the origin of Basques. Ann Hum Genet,59,63-81.
BETTY, D. J., CHIN-ATKINS, A. N., CROFT, L., SRAML, M. & EASTEAL, S. 1996. Multiple independent origins of the COII/tRNA(Lys) intergenic 9-bp mtDNA deletion in aboriginal Australians. Am J Hum Genet,58,428-33.
BINI, C., CECCARDI, S., LUISELLI, D., FERRI, G., PELOTTI, S., COLALONGO, C., FALCONI, M. & PAPPALARDO, G. 2003. Different informativeness of the three hypervariable mitochondrial DNA regions in the population of Bologna (Italy). Forensic Sci Int,135,48-52.
BOGACSI-SZABO, E., KALMAR, T., CSANYI, B., TOMORY, G., CZIBULA, A., PRISKIN, K., HORVATH, F., DOWNES, C. S. & RASKO, I. 2005. Mitochondrial DNA of ancient Cumanians: culturally Asian steppe nomadic immigrants with substantially more western Eurasian mitochondrial DNA lineages. Hum Biol,77,639-62.
BOSCH, E., CALAFELL, F., GONZALEZ-NEIRA, A., FLAIZ, C., MATEU, E., SCHEIL, H. G., HUCKENBECK, W., EFREMOVSKA, L., MIKEREZI, I., XIROTIRIS, N., GRASA, C., SCHMIDT, H. & COMAS, D. 2006. Paternal and maternal lineages in the Balkans show a homogeneous landscape over linguistic barriers, except for the isolated Aromuns. Ann Hum Genet,70,459-87.
BRAKEZ, Z., BOSCH, E., IZAABEL, H., AKHAYAT, O., COMAS, D., BERTRANPETIT, J. & CALAFELL, F. 2001. Human mitochondrial DNA sequence variation in the Moroccan population of the Souss area. Ann Hum Biol, 28, 295-307.
BRANDSTATTER, A., KLEIN, R., DUFTNER, N., WIEGAND, P. & PARSON, W. 2006. Application of a quasi-median network analysis for the visualization of character conflicts to a population sample of mitochondrial DNA control region sequences from southern Germany (Ulm). Int J Legal Med, 120, 310-4.
BRANDSTATTER, A., NIEDERSTATTER, H., PAVLIC, M., GRUBWIESER, P. & PARSON, W. 2007. Generating population data for the EMPOP database - an overview of the mtDNA sequencing and data evaluation processes considering 273 Austrian control region sequences as example. Forensic Sci Int, 166, 164-75.
CALAFELL, F., UNDERHILL, P., TOLUN, A., ANGELICHEVA, D. & KALAYDJIEVA, L. 1996. From Asia to Europe: mitochondrial DNA sequence variability in Bulgarians and Turks. Ann Hum Genet, 60, 35-49.
CALI, F., LE ROUX, M. G., D'ANNA, R., FLUGY, A., DE LEO, G., CHIAVETTA, V., AYALA, G. F. & ROMANO, V. 2001. MtDNA control region and RFLP data for Sicily and France. Int J Legal Med, 114, 229-31.
CARDOSO, S., ALFONSO-SANCHEZ, M. A., VALVERDE, L., ODRIOZOLA, A., PEREZ-MIRANDA, A. M., PENA, J. A. & DE PANCORBO, M. M. 2011. The maternal legacy of Basques in northern navarre: New insights into the mitochondrial DNA diversity of the Franco-Cantabrian area. Am J Phys Anthropol, 145, 480-8.
CARDOSO, S., ZARRABEITIA, M. T., VALVERDE, L., ODRIOZOLA, A., ALFONSO-SANCHEZ, M. A. & DE PANCORBO, M. M. 2010. Variability of the entire mitochondrial DNA control region in a human isolate from the Pas Valley (northern Spain). J Forensic Sci, 55, 1196-201.
CASAS, M. J., HAGELBERG, E., FREGEL, R., LARRUGA, J. M. & GONZALEZ, A. M. 2006. Human mitochondrial DNA diversity in an archaeological site in al-Andalus: genetic impact of migrations from North Africa in medieval Spain. Am J Phys Anthropol, 131, 539-51.
CERNY, V., MULLIGAN, C. J., RIDL, J., ZALOUDKOVA, M., EDENS, C. M., HAJEK, M. & PEREIRA, L. 2008. Regional differences in the distribution of the sub-Saharan, West Eurasian, and South Asian mtDNA lineages in Yemen. Am J Phys Anthropol, 136, 128-37.
CHAIX, R., QUINTANA-MURCI, L., HEGAY, T., HAMMER, M. F., MOBASHER, Z., AUSTERLITZ, F. & HEYER, E. 2007. From social to genetic structures in central Asia. Curr Biol, 17, 43-8.
CHEN, F., WANG, S. Y., ZHANG, R. Z., HU, Y. H., GAO, G. F., LIU, Y. H. & KONG, Q. P. 2008. Analysis of mitochondrial DNA polymorphisms in Guangdong Han Chinese. Forensic Sci Int Genet, 2, 150-3.
CHERNI, L., FERNANDES, V., PEREIRA, J. B., COSTA, M. D., GOIOS, A., FRIGI, S., YACOUBI-LOUESLATI, B., AMOR, M. B., SLAMA, A., AMORIM, A., EL GAAIED, A. B. & PEREIRA, L. 2009. Post-last glacial maximum expansion from Iberia to North Africa revealed by fine characterization of mtDNA H haplogroup in Tunisia. Am J Phys Anthropol, 139, 253-60.
CHERNI, L., LOUESLATI, B. Y., PEREIRA, L., ENNAFAA, H., AMORIM, A. & EL GAAIED, A. B. 2005. Female gene pools of Berber and Arab neighboring communities in central Tunisia: microstructure of mtDNA variation in North Africa. Hum Biol, 77, 61-70.
COMAS, D., CALAFELL, F., BENDUKIDZE, N., FANANAS, L. & BERTRANPETIT, J. 2000. Georgian and kurd mtDNA sequence analysis shows a lack of correlation between languages and female genetic lineages. Am J Phys Anthropol, 112, 5-16.
COMAS, D., CALAFELL, F., MATEU, E., PEREZ-LEZAUN, A. & BERTRANPETIT, J. 1996. Geographic variation in human mitochondrial DNA control region sequence: the population history of Turkey and its relationship to the European populations. Mol Biol Evol, 13, 1067-77.
COMAS, D., CALAFELL, F., MATEU, E., PEREZ-LEZAUN, A., BOSCH, E., MARTINEZ-ARIAS, R., CLARIMON, J., FACCHINI, F., FIORI, G., LUISELLI, D., PETTENER, D. & BERTRANPETIT, J. 1998. Trading genes along the silk road: mtDNA sequences and the origin of central Asian populations. Am J Hum Genet, 63, 1824-38.
COMAS, D., PLAZA, S., WELLS, R. S., YULDASEVA, N., LAO, O., CALAFELL, F. & BERTRANPETIT, J. 2004. Admixture, migrations, and dispersals in Central Asia: evidence from maternal DNA lineages. Eur J Hum Genet, 12, 495-504.
CORTE-REAL, H. B., MACAULAY, V. A., RICHARDS, M. B., HARITI, G., ISSAD, M. S., CAMBON-THOMSEN, A., PAPIHA, S., BERTRANPETIT, J. & SYKES, B. C. 1996. Genetic diversity in the Iberian Peninsula determined from mitochondrial sequence analysis. Ann Hum Genet, 60, 331-50.
COUDRAY, C., OLIVIERI, A., ACHILLI, A., PALA, M., MELHAOUI, M., CHERKAOUI, M., EL-CHENNAWI, F., KOSSMANN, M., TORRONI, A. & DUGOUJON, J. M. 2009. The complex and diversified mitochondrial gene pool of Berber populations. Ann Hum Genet, 73, 196-214.
CRESPILLO, M., LUQUE, J. A., PAREDES, M., FERNANDEZ, R., RAMIREZ, E. & VALVERDE, J. L. 2000. Mitochondrial DNA sequences for 118 individuals from northeastern Spain. Int J Legal Med, 114, 130-2.
CRUBEZY, E., AMORY, S., KEYSER, C., BOUAKAZE, C., BODNER, M., GIBERT, M., ROCK, A., PARSON, W., ALEXEEV, A. & LUDES, B. 2010. Human evolution in Siberia: from frozen bodies to ancient DNA. BMC Evol Biol, 10, 25.
DERBENEVA, O. A., STARIKOVSKAYA, E. B., WALLACE, D. C. & SUKERNIK, R. I. 2002. Traces of early Eurasians in the Mansi of northwest Siberia revealed by mitochondrial DNA analysis. Am J Hum Genet, 70, 1009-14.
DERENKO, M., MALYARCHUK, B., GRZYBOWSKI, T., DENISOVA, G., DAMBUEVA, I., PERKOVA, M., DORZHU, C., LUZINA, F., LEE, H. K., VANECEK, T., VILLEMS, R. & ZAKHAROV, I. 2007. Phylogeographic analysis of mitochondrial DNA in northern Asian populations. Am J Hum Genet, 81, 1025-41.
DERENKO, M. V., GRZYBOWSKI, T., MALYARCHUK, B. A., DAMBUEVA, I. K., DENISOVA, G. A., CZARNY, J., DORZHU, C. M., KAKPAKOV, V. T., MISCICKA-SLIWKA, D., WOZNIAK, M. & ZAKHAROV, I. A. 2003. Diversity of mitochondrial DNA lineages in South Siberia. Ann Hum Genet, 67, 391-411.
DERENKO, M. V., MALYARCHUK, B. A., DAMBUEVA, I. K., SHAIKHAEV, G. O., DORZHU, C. M., NIMAEV, D. D. & ZAKHAROV, I. A. 2000. Mitochondrial DNA variation in two South Siberian Aboriginal populations: implications for the genetic history of North Asia. Hum Biol, 72, 945-73.
DEVOR, E., ABDURAKHMONOV, I., ZLOJUTRO, M., MILLIS, M., GALBRAITH, J., CRAWFORD, M., SHERMATOV, S., BURIEV, Z. & ABDUKARIMOV, A. 2009. Gene Flow at the Crossroads of Humanity: mtDNA Sequence Diversity and Alu Insertion Polymorphism Frequencies in Uzbekistan. The Open Genomics Journal.
DI BENEDETTO, G., ERGUVEN, A., STENICO, M., CASTRI, L., BERTORELLE, G., TOGAN, I. & BARBUJANI, G. 2001. DNA diversity and population admixture in Anatolia. Am J Phys Anthropol, 115, 144-56.
DI RIENZO, A. & WILSON, A. C. 1991. Branching pattern in the evolutionary tree for human mitochondrial DNA. Proc Natl Acad Sci U S A, 88, 1597-601.
DIMO-SIMONIN, N., GRANGE, F., TARONI, F., BRANDT-CASADEVALL, C. & MANGIN, P. 2000. Forensic evaluation of mtDNA in a population from south west Switzerland. Int J Legal Med, 113, 89-97.
DUBUT, V., CHOLLET, L., MURAIL, P., CARTAULT, F., BERAUD-COLOMB, E., SERRE, M. & MOGENTALE-PROFIZI, N. 2004. mtDNA polymorphisms in five French groups: importance of regional sampling. Eur J Hum Genet, 12, 293-300.
ENNAFAA, H., FREGEL, R., KHODJET-EL-KHIL, H., GONZALEZ, A. M., MAHMOUDI, H. A., CABRERA, V. M., LARRUGA, J. M. & BENAMMAR-ELGAAIED, A. 2011. Mitochondrial DNA and Y-chromosome microstructure in Tunisia. J Hum Genet, 56, 734-41.
FADHLAOUI-ZID, K., PLAZA, S., CALAFELL, F., BEN AMOR, M., COMAS, D. & BENNAMAR EL GAAIED, A. 2004. Mitochondrial DNA heterogeneity in Tunisian Berbers. Ann Hum Genet, 68, 222-33.
FADHLAOUI-ZID, K., RODRIGUEZ-BOTIGUE, L., NAOUI, N., BENAMMAR-ELGAAIED, A., CALAFELL, F. & COMAS, D. 2011. Mitochondrial DNA structure in North Africa reveals a genetic discontinuity in the Nile Valley. Am J Phys Anthropol, 145, 107-17.
FALCHI, A., GIOVANNONI, L., CALO, C., PIRAS, I., MORAL, P., PAOLI, G., VONA, G. & VARESI, L. 2006. Genetic history of some western Mediterranean human isolates through mtDNA HVR1 polymorphisms. J Hum Genet, 51.
FEDOROVA, S. A., BERMISHEVA, M. A., VILLEMS, R., MAKSIMOVA, N. R. & KHUSNUTDINOVA, E. K. 2003. [Analysis of mitochondrial DNA haplotypes in yakut population]. Mol Biol (Mosk), 37, 643-53.
FINNILA, S., LEHTONEN, M. S. & MAJAMAA, K. 2001. Phylogenetic network for European mtDNA. Am J Hum Genet, 68, 1475-84.
FORSTER, P., CALI, F., ROHL, A., METSPALU, E., D'ANNA, R., MIRISOLA, M., DE LEO, G., FLUGY, A., SALERNO, A., AYALA, G., KOUVATSI, A., VILLEMS, R. & ROMANO, V. 2002. Continental and subcontinental distributions of mtDNA control region types. Int J Legal Med, 116, 99-108.
FRANCALACCI, P., BERTRANPETIT, J., CALAFELL, F. & UNDERHILL, P. A. 1996. Sequence diversity of the control region of mitochondrial DNA in Tuscany and its implications for the peopling of Europe. Am J Phys Anthropol, 100, 443-60.
FUCHAROEN, G., FUCHAROEN, S. & HORAI, S. 2001. Mitochondrial DNA polymorphisms in Thailand. J Hum Genet, 46, 115-25.
GARCIA, O., FREGEL, R., LARRUGA, J. M., ALVAREZ, V., YURREBASO, I., CABRERA, V. M. & GONZALEZ, A. M. 2011. Using mitochondrial DNA to test the hypothesis of a European post-glacial human recolonization from the Franco-Cantabrian refuge. Heredity (Edinb), 106, 37-45.
GOKCUMEN, O., DULIK, M. C., PAI, A. A., ZHADANOV, S. I., RUBINSTEIN, S., OSIPOVA, L. P., ANDREENKOV, O. V., TABIKHANOVA, L. E., GUBINA, M. A., LABUDA, D. & SCHURR, T. G. 2008. Genetic variation in the enigmatic Altaian Kazakhs of South-Central Russia: insights into Turkic population history. Am J Phys Anthropol, 136, 278-93.
GONZALEZ, A. M., BREHM, A., PEREZ, J. A., MACA-MEYER, N., FLORES, C. & CABRERA, V. M. 2003. Mitochondrial DNA affinities at the Atlantic fringe of Europe. Am J Phys Anthropol, 120, 391-404.
GONZALEZ, A. M., CABRERA, V. M., LARRUGA, J. M., TOUNKARA, A., NOUMSI, G., THOMAS, B. N. & MOULDS, J. M. 2006. Mitochondrial DNA variation in Mauritania and Mali and their genetic relationship to other Western Africa populations. Ann Hum Genet, 70, 631-57.
GONZALEZ, A. M., KARADSHEH, N., MACA-MEYER, N., FLORES, C., CABRERA, V. M. & LARRUGA, J. M. 2008. Mitochondrial DNA variation in Jordanians and their genetic relationship to other Middle East populations. Ann Hum Biol, 35, 212-31.
GOODACRE, S., HELGASON, A., NICHOLSON, J., SOUTHAM, L., FERGUSON, L., HICKEY, E., VEGA, E., STEFANSSON, K., WARD, R. & SYKES, B. 2005. Genetic evidence for a family-based Scandinavian settlement of Shetland and Orkney during the Viking periods. Heredity (Edinb), 95, 129-35.
GRZYBOWSKI, T., MALYARCHUK, B. A., DERENKO, M. V., PERKOVA, M. A., BEDNAREK, J. & WOZNIAK, M. 2007. Complex interactions of the Eastern and Western Slavic populations with other European groups as revealed by mitochondrial DNA analysis. Forensic Sci Int Genet, 1, 141-7.
HAAK, W., BALANOVSKY, O., SANCHEZ, J. J., KOSHEL, S., ZAPOROZHCHENKO, V., ADLER, C. J., DER SARKISSIAN, C. S., BRANDT, G., SCHWARZ, C., NICKLISCH, N., DRESELY, V., FRITSCH, B., BALANOVSKA, E., VILLEMS, R., MELLER, H., ALT, K. W., COOPER, A. & MEMBERS OF THE GENOGRAPHIC, C. 2010. Ancient DNA from European early neolithic farmers reveals their near eastern affinities. PLoS Biol, 8, e1000536.
HAAK, W., BRANDT, G., DE JONG, H. N., MEYER, C., GANSLMEIER, R., HEYD, V., HAWKESWORTH, C., PIKE, A. W., MELLER, H. & ALT, K. W. 2008. Ancient DNA, Strontium isotopes, and osteological analyses shed light on social and kinship organization of the Later Stone Age. Proc Natl Acad Sci U S A, 105, 18226-31.
HAAK, W., FORSTER, P., BRAMANTI, B., MATSUMURA, S., BRANDT, G., TANZER, M., VILLEMS, R., RENFREW, C., GRONENBORN, D., ALT, K. W. & BURGER, J. 2005. Ancient DNA from the first European farmers in 7500-year-old Neolithic sites. Science, 310, 1016-8.
HABER, M., YOUHANNA, S. C., BALANOVSKY, O., SAADE, S., MARTINEZ-CRUZ, B., GHASSIBE-SABBAGH, M., SHASHA, N., OSMAN, R., EL BAYEH, H., KOSHEL, S., ZAPOROZHCHENKO, V., BALANOVSKA, E., SORIA-HERNANZ, D. F., PLATT, D. E. & ZALLOUA, P. A. 2012. mtDNA lineages reveal coronary artery disease-associated structures in the Lebanese population. Ann Hum Genet, 76, 1-8.
HANDT, O., RICHARDS, M., TROMMSDORFF, M., KILGER, C., SIMANAINEN, J., GEORGIEV, O., BAUER, K., STONE, A., HEDGES, R., SCHAFFNER, W. & ET AL. 1994. Molecular genetic analyses of the Tyrolean Ice Man. Science, 264, 1775-8.
HARICH, N., COSTA, M. D., FERNANDES, V., KANDIL, M., PEREIRA, J. B., SILVA, N. M. & PEREIRA, L. 2010. The trans-Saharan slave trade - clues from interpolation analyses and high-resolution characterization of mitochondrial DNA lineages. BMC Evol Biol, 10, 138.
HARVEY, M., GORDON, K., OWENS, K., LEE, M. & KING, M. 2011. MtDNA sequences from Balkan populations.
HEDMAN, M., BRANDSTATTER, A., PIMENOFF, V., SISTONEN, P., PALO, J. U., PARSON, W. & SAJANTILA, A. 2007. Finnish mitochondrial DNA HVS-I and HVS-II population data. Forensic Sci Int, 172, 171-8.
HELGASON, A., HICKEY, E., GOODACRE, S., BOSNES, V., STEFANSSON, K., WARD, R. & SYKES, B. 2001. mtDna and the islands of the North Atlantic: estimating the proportions of Norse and Gaelic ancestry. Am J Hum Genet, 68, 723-37.
HELGASON, A., NICHOLSON, G., STEFANSSON, K. & DONNELLY, P. 2003. A reassessment of genetic diversity in Icelanders: strong evidence from multiple loci for relative homogeneity caused by genetic drift. Ann Hum Genet, 67, 281-97.
HELGASON, A., SIGURETH ARDOTTIR, S., GULCHER, J. R., WARD, R. & STEFANSSON, K. 2000. mtDNA and the origin of the Icelanders: deciphering signals of recent population history. Am J Hum Genet, 66, 999-1016.
HOFMANN, S., JAKSCH, M., BEZOLD, R., MERTENS, S., AHOLT, S., PAPROTTA, A. & GERBITZ, K. D. 1997. Population genetics and disease susceptibility: characterization of central European haplogroups by mtDNA gene mutations, correlation with D loop variants and association with disease. Hum Mol Genet, 6, 1835-46.
HORAI, S., MURAYAMA, K., HAYASAKA, K., MATSUBAYASHI, S., HATTORI, Y., FUCHAROEN, G., HARIHARA, S., PARK, K. S., OMOTO, K. & PAN, I. H. 1996. mtDNA polymorphism in East Asian Populations, with special reference to the peopling of Japan. Am J Hum Genet, 59, 579-90.
IMAIZUMI, K., PARSONS, T. J., YOSHINO, M. & HOLLAND, M. M. 2002. A new database of mitochondrial DNA hypervariable regions I and II sequences from 162 Japanese individuals. Int J Legal Med, 116, 68-73.
IRWIN, J., EGYED, B., SAUNIER, J., SZAMOSI, G., O'CALLAGHAN, J., PADAR, Z. & PARSONS, T. J. 2007. Hungarian mtDNA population databases from Budapest and the Baranya county Roma. Int J Legal Med, 121, 377-83.
IRWIN, J., SAUNIER, J., STROUSS, K., PAINTNER, C., DIEGOLI, T., STURK, K., KOVATSI, L., BRANDSTATTER, A., CARIOLOU, M. A., PARSON, W. & PARSONS, T. J. 2008a. Mitochondrial control region sequences from northern Greece and Greek Cypriots. Int J Legal Med, 122, 87-9.
IRWIN, J. A., IKRAMOV, A., SAUNIER, J., BODNER, M., AMORY, S., ROCK, A., O'CALLAGHAN, J., NURITDINOV, A., ATAKHODJAEV, S., MUKHAMEDOV, R., PARSON, W. & PARSONS, T. J. 2010. The mtDNA composition of Uzbekistan: a microcosm of Central Asian patterns. Int J Legal Med, 124, 195-204.
IRWIN, J. A., SAUNIER, J. L., BEH, P., STROUSS, K. M., PAINTNER, C. D. & PARSONS, T. J. 2009. Mitochondrial DNA control region variation in a population sample from Hong Kong, China. Forensic Sci Int Genet, 3, e119-25.
IRWIN, J. A., SAUNIER, J. L., STROUSS, K. M., DIEGOLI, T. M., STURK, K. A., O'CALLAGHAN, J. E., PAINTNER, C. D., HOHOFF, C., BRINKMANN, B. & PARSONS, T. J. 2008b. Mitochondrial control region sequences from a Vietnamese population sample. Int J Legal Med, 122, 257-9.
KAESSMANN, H., ZOLLNER, S., GUSTAFSSON, A. C., WIEBE, V., LAAN, M., LUNDEBERG, J., UHLEN, M. & PAABO, S. 2002. Extensive linkage disequilibrium in small human populations in Eurasia. Am J Hum Genet, 70, 673-85.
KALDMA, K., KIVISILD, T., PARIK, J. & VILLEMS, R. Mitochondrial DNA lineages in Ossetes.
KARACHANAK, S., CAROSSA, V., NESHEVA, D., OLIVIERI, A., PALA, M., HOOSHIAR KASHANI, B., GRUGNI, V., BATTAGLIA, V., ACHILLI, A., YORDANOV, Y., GALABOV, A. S., SEMINO, O., TONCHEVA, D. & TORRONI, A. 2012. Bulgarians vs the other European populations: a mitochondrial DNA perspective. Int J Legal Med, 126, 497-503.
KASPERAVICIUTE, D., KUCINSKAS, V. & STONEKING, M. 2004. Y chromosome and mitochondrial DNA variation in Lithuanians. Ann Hum Genet, 68, 438-52.
KITTLES, R. A., BERGEN, A. W., URBANEK, M., VIRKKUNEN, M., LINNOILA, M., GOLDMAN, D. & LONG, J. C. 1999. Autosomal, mitochondrial, and Y chromosome DNA variation in Finland: evidence for a male-specific bottleneck. Am J Phys Anthropol, 108, 381-99.
KIVISILD, T., REIDLA, M., METSPALU, E., ROSA, A., BREHM, A., PENNARUN, E., PARIK, J., GEBERHIWOT, T., USANGA, E. & VILLEMS, R. 2004. Ethiopian mitochondrial DNA heritage: tracking gene flow across and around the gate of tears. Am J Hum Genet, 75, 752-70.
KIVISILD, T., TOLK, H. V., PARIK, J., WANG, Y., PAPIHA, S. S., BANDELT, H. J. & VILLEMS, R. 2002. The emerging limbs and twigs of the East Asian mtDNA tree. Mol Biol Evol, 19, 1737-51.
KOLMAN, C. J., SAMBUUGHIN, N. & BERMINGHAM, E. 1996. Mitochondrial DNA analysis of Mongolian populations and implications for the origin of New World founders. Genetics, 142, 1321-34.
KONG, Q. P., YAO, Y. G., LIU, M., SHEN, S. P., CHEN, C., ZHU, C. L., PALANICHAMY, M. G. & ZHANG, Y. P. 2003. Mitochondrial DNA sequence polymorphisms of five ethnic populations from northern China. Hum Genet, 113, 391-405.
KORNIENKO, I. & IVANOV, P. Hypervariable region II data from the Russian Federation.
KOUVATSI, A., KARAISKOU, N., APOSTOLIDIS, A. & KIRMIZIDIS, G. 2001. Mitochondrial DNA sequence variation in Greeks. Hum Biol, 73, 855-69.
KOYAMA, H., IWASA, M., MAENO, Y., TSUCHIMOCHI, T., ISOBE, I., SEKO-NAKAMURA, Y., MONMA-OHTAKI, J., MATSUMOTO, T., OGAWA, S., SATO, B. & NAGAO, M. 2002. Mitochondrial sequence haplotype in the Japanese population. Forensic Sci Int, 125, 93-6.
KRINGS, M., SALEM, A. E., BAUER, K., GEISERT, H., MALEK, A. K., CHAIX, L., SIMON, C., WELSBY, D., DI RIENZO, A., UTERMANN, G., SAJANTILA, A., PAABO, S. & STONEKING, M. 1999. mtDNA analysis of Nile River Valley populations: A genetic corridor or a barrier to migration? Am J Hum Genet, 64, 1166-76.
LAHERMO, P., SAJANTILA, A., SISTONEN, P., LUKKA, M., AULA, P., PELTONEN, L. & SAVONTAUS, M. L. 1996. The genetic relationship between the Finns and the Finnish Saami (Lapps): analysis of nuclear DNA and mtDNA. Am J Hum Genet, 58, 1309-22.
LAPPALAINEN, T., LAITINEN, V., SALMELA, E., ANDERSEN, P., HUOPONEN, K., SAVONTAUS, M. L. & LAHERMO, P. 2008. Migration waves to the Baltic Sea region. Ann Hum Genet, 72, 337-48.
LARRUGA, J. M., DIEZ, F., PINTO, F. M., FLORES, C. & GONZALEZ, A. M. 2001. Mitochondrial DNA characterisation of European isolates: the Maragatos from Spain. Eur J Hum Genet, 9, 708-16.
LEE, H. Y., YOO, J. E., PARK, M. J., CHUNG, U. & SHIN, K. J. 2006. Mitochondrial DNA control region sequences in Koreans: identification of useful variable sites and phylogenetic analysis for mtDNA data quality control. Int J Legal Med, 120, 5-14.
LEHOCKY, I., BALDOVIC, M., KADASI, L. & METSPALU, E. 2008. A database of mitochondrial DNA hypervariable regions I and II sequences of individuals from Slovakia. Forensic Sci Int Genet, 2, e53-9.
LI, H., CAI, X., WINOGRAD-CORT, E. R., WEN, B., CHENG, X., QIN, Z., LIU, W., LIU, Y., PAN, S., QIAN, J., TAN, C. C. & JIN, L. 2007. Mitochondrial DNA diversity and population differentiation in southern East Asia. Am J Phys Anthropol, 134, 481-8.
LIU, C., WANG, S. Y., ZHAO, M., XU, Z. Y., HU, Y. H., CHEN, F., ZHANG, R. Z., GAO, G. F., YU, Y. S. & KONG, Q. P. 2011. Mitochondrial DNA polymorphisms in Gelao ethnic group residing in Southwest China. Forensic Sci Int Genet, 5, e4-10.
LOUESLATI, B. Y., CHERNI, L., KHODJET-ELKHIL, H., ENNAFAA, H., PEREIRA, L., AMORIM, A., BEN AYED, F. & BEN AMMAR ELGAAIED, A. 2006. Islands inside an island: reproductive isolates on Jerba island. Am J Hum Biol, 18, 149-53.
LUTZ, S., WEISSER, H. J., HEIZMANN, J. & POLLAK, S. 1998. Location and frequency of polymorphic positions in the mtDNA control region of individuals from Germany. Int J Legal Med, 111, 67-77.
MABUCHI, T., SUSUKIDA, R., KIDO, A. & OYA, M. 2007. Typing the 1.1 kb control region of human mitochondrial DNA in Japanese individuals. J Forensic Sci, 52, 355-63.
MACA-MEYER, N., SANCHEZ-VELASCO, P., FLORES, C., LARRUGA, J. M., GONZALEZ, A. M., OTERINO, A. & LEYVA-COBIAN, F. 2003. Y chromosome and mitochondrial DNA characterization of Pasiegos, a human isolate from Cantabria (Spain). Ann Hum Genet, 67, 329-39.
MACAULAY, V., RICHARDS, M., HICKEY, E., VEGA, E., CRUCIANI, F., GUIDA, V., SCOZZARI, R., BONNE-TAMIR, B., SYKES, B. & TORRONI, A. 1999. The emerging tree of West Eurasian mtDNAs: a synthesis of control-region sequences and RFLPs. Am J Hum Genet, 64, 232-49.
MALYARCHUK, B., DERENKO, M., GRZYBOWSKI, T., LUNKINA, A., CZARNY, J., RYCHKOV, S., MOROZOVA, I., DENISOVA, G. & MISCICKA-SLIWKA, D. 2004. Differentiation of mitochondrial DNA and Y chromosomes in Russian populations. Hum Biol, 76, 877-900.
MALYARCHUK, B. A. & DERENKO, M. V. 2001. Mitochondrial DNA variability in Russians and Ukrainians: implication to the origin of the Eastern Slavs. Ann Hum Genet, 65, 63-78.
MALYARCHUK, B. A., GRZYBOWSKI, T., DERENKO, M. V., CZARNY, J., DROBNIC, K. & MISCICKA-SLIWKA, D. 2003. Mitochondrial DNA variability in Bosnians and Slovenians. Ann Hum Genet, 67, 412-25.
MALYARCHUK, B. A., GRZYBOWSKI, T., DERENKO, M. V., CZARNY, J., WOZNIAK, M. & MISCICKA-SLIWKA, D. 2002. Mitochondrial DNA variability in Poles and Russians. Ann Hum Genet, 66, 261-83.
MALYARCHUK, B. A., PERKOVA, M. A., DERENKO, M. V., VANECEK, T., LAZUR, J. & GOMOLCAK, P. 2008. Mitochondrial DNA variability in Slovaks, with application to the Roma origin. Ann Hum Genet, 72, 228-40.
MALYARCHUK, B. A., VANECEK, T., PERKOVA, M. A., DERENKO, M. V. & SIP, M. 2006. Mitochondrial DNA variability in the Czech population, with application to the ethnic history of Slavs. Hum Biol, 78, 681-96.
MARTINEZ, L., MIRABAL, S., LUIS, J. R. & HERRERA, R. J. 2008. Middle Eastern and European mtDNA lineages characterize populations from eastern Crete. Am J Phys Anthropol, 137, 213-23.
MARUYAMA, S., MINAGUCHI, K. & SAITOU, N. 2003. Sequence polymorphisms of the mitochondrial DNA control region and phylogenetic analysis of mtDNA lineages in the Japanese population. Int J Legal Med, 117, 218-25.
MCEVOY, B., RICHARDS, M., FORSTER, P. & BRADLEY, D. G. 2004. The Longue Duree of genetic ancestry: multiple genetic marker systems and Celtic origins on the Atlantic facade of Europe. Am J Hum Genet, 75, 693-702.
MEINILA, M., FINNILA, S. & MAJAMAA, K. 2001. Evidence for mtDNA admixture between the Finns and the Saami. Hum Hered, 52, 160-70.
MELTON, T., CLIFFORD, S., MARTINSON, J., BATZER, M. & STONEKING, M. 1998. Genetic evidence for the proto-Austronesian homeland in Asia: mtDNA and nuclear DNA variation in Taiwanese aboriginal tribes. Am J Hum Genet, 63, 1807-23.
MERGEN, H., ONER, R. & ONER, C. 2004. Mitochondrial DNA sequence variation in the Anatolian Peninsula (Turkey). J Genet, 83, 39-47.
MESSINA, F., SCORRANO, G., LABARGA, C. M., ROLFO, M. F. & RICKARDS, O. 2010. Mitochondrial DNA variation in an isolated area of Central Italy. Ann Hum Biol, 37, 385-402.
METSPALU, E., KIVISILD, T., KALDMA, K., REIDLA, M. & VILLEMS, R. Mitochondrial DNA lineages and the history of the Roms (Gypsies).
METSPALU, M., KIVISILD, T., METSPALU, E., PARIK, J., HUDJASHOV, G., KALDMA, K., SERK, P., KARMIN, M., BEHAR, D. M., GILBERT, M. T., ENDICOTT, P., MASTANA, S., PAPIHA, S. S., SKORECKI, K., TORRONI, A. & VILLEMS, R. 2004. Most of the extant mtDNA boundaries in south and southwest Asia were likely shaped during the initial settlement of Eurasia by anatomically modern humans. BMC Genet, 5, 26.
MIKKELSEN, M., SORENSEN, E., RASMUSSEN, E. M. & MORLING, N. 2010. Mitochondrial DNA HV1 and HV2 variation in Danes. Forensic Sci Int Genet, 4, e87-8.
MOGENTALE-PROFIZI, N., CHOLLET, L., STEVANOVITCH, A., DUBUT, V., POGGI, C., PRADIE, M. P., SPADONI, J. L., GILLES, A. & BERAUD-COLOMB, E. 2001. Mitochondrial DNA sequence diversity in two groups of Italian Veneto speakers from Veneto. Ann Hum Genet, 65, 153-66.
MOROZOVA, I., EVSYUKOV, A., KON'KOV, A., GROSHEVA, A., ZHUKOVA, O. & RYCHKOV, S. The ethnic history of the Russians inferred from the mitochondrial DNA diversity.
NASIDZE, I., QUINQUE, D., RAHMANI, M., ALEMOHAMAD, S. A. & STONEKING, M. 2008. Close genetic relationship between Semitic-speaking and Indo-European-speaking groups in Iran. Ann Hum Genet, 72, 241-52.
NISHIMAKI, Y., SATO, K., FANG, L., MA, M., HASEKURA, H. & BOETTCHER, B. 1999. Sequence polymorphism in the mtDNA HV1 region in Japanese and Chinese. Leg Med (Tokyo), 1, 238-49.
NON, A. L., AL-MEERI, A., RAAUM, R. L., SANCHEZ, L. F. & MULLIGAN, C. J. 2011. Mitochondrial DNA reveals distinct evolutionary histories for Jewish populations in Yemen and Ethiopia. Am J Phys Anthropol, 144, 1-10.
OOTA, H., KITANO, T., JIN, F., YUASA, I., WANG, L., UEDA, S., SAITOU, N. & STONEKING, M. 2002. Extreme mtDNA homogeneity in continental Asian populations. Am J Phys Anthropol, 118, 146-53.
OOTA, H., SETTHEETHAM-ISHIDA, W., TIWAWECH, D., ISHIDA, T. & STONEKING, M. 2001. Human mtDNA and Y-chromosome variation is correlated with matrilocal versus patrilocal residence. Nat Genet, 29, 20-1.
OPDAL, S. H., ROGNUM, T. O., VEGE, A., STAVE, A. K., DUPUY, B. M. & EGELAND, T. 1998. Increased number of substitutions in the D-loop of mitochondrial DNA in the sudden infant death syndrome. Acta Paediatr, 87, 1039-44.
OREKHOV, V., POLTORAUS, A., ZHIVOTOVSKY, L. A., SPITSYN, V., IVANOV, P. & YANKOVSKY, N. 1999. Mitochondrial DNA sequence diversity in Russians. FEBS Lett, 445, 197-201.
OTTONI, C., MARTINEZ-LABARGA, C., LOOGVALI, E. L., PENNARUN, E., ACHILLI, A., DE ANGELIS, F., TRUCCHI, E., CONTINI, I., BIONDI, G. & RICKARDS, O. 2009a. First genetic insight into Libyan Tuaregs: a maternal perspective. Ann Hum Genet, 73, 438-48.
OTTONI, C., MARTINEZ-LABARGA, C., VITELLI, L., SCANO, G., FABRINI, E., CONTINI, I., BIONDI, G. & RICKARDS, O. 2009b. Human mitochondrial DNA variation in Southern Italy. Ann Hum Biol, 36, 785-811.
PAKENDORF, B., NOVGORODOV, I. N., OSAKOVSKIJ, V. L., DANILOVA, A. P., PROTOD'JAKONOV, A. P. & STONEKING, M. 2006. Investigating the effects of prehistoric migrations in Siberia: genetic variation and the origins of Yakuts. Hum Genet, 120, 334-53.
PAKENDORF, B., NOVGORODOV, I. N., OSAKOVSKIJ, V. L. & STONEKING, M. 2007. Mating patterns amongst Siberian reindeer herders: inferences from mtDNA and Y-chromosomal analyses. Am J Phys Anthropol, 133, 1013-27.
PAKENDORF, B., WIEBE, V., TARSKAIA, L. A., SPITSYN, V. A., SOODYALL, H., RODEWALD, A. & STONEKING, M. 2003. Mitochondrial DNA evidence for admixed origins of central Siberian populations. Am J Phys Anthropol, 120, 211-24.
PARSON, W., PARSONS, T. J., SCHEITHAUER, R. & HOLLAND, M. M. 1998. Population data for 101 Austrian Caucasian mitochondrial DNA d-loop sequences: application of mtDNA sequence analysis to a forensic case. Int J Legal Med, 111, 124-32.
PASSARINO, G., CAVALLERI, G. L., LIN, A. A., CAVALLI-SFORZA, L. L., BORRESEN-DALE, A. L. & UNDERHILL, P. A. 2002. Different genetic components in the Norwegian population revealed by the analysis of mtDNA and Y chromosome polymorphisms. Eur J Hum Genet, 10, 521-9.
PEREIRA, L., CERNY, V., CEREZO, M., SILVA, N. M., HAJEK, M., VASIKOVA, A., KUJANOVA, M., BRDICKA, R. & SALAS, A. 2010a. Linking the sub-Saharan and West Eurasian gene pools: maternal and paternal heritage of the Tuareg nomads from the African Sahel. Eur J Hum Genet, 18, 915-23.
PEREIRA, L., CUNHA, C. & AMORIM, A. 2004. Predicting sampling saturation of mtDNA haplotypes: an application to an enlarged Portuguese database. Int J Legal Med, 118, 132-6.
PEREIRA, V., GOMES, V., AMORIM, A., GUSMAO, L. & JOAO PRATA, M. 2010b. Genetic characterization of uniparental lineages in populations from Southwest Iberia with past malaria endemicity. Am J Hum Biol, 22, 588-95.
PFEIFFER, H., BRINKMANN, B., HUHNE, J., ROLF, B., MORRIS, A. A., STEIGHNER, R., HOLLAND, M. M. & FORSTER, P. 1999. Expanding the forensic German mitochondrial DNA control region database: genetic diversity as a function of sample size and microgeography. Int J Legal Med, 112, 291-8.
PFEIFFER, H., FORSTER, P., ORTMANN, C. & BRINKMANN, B. 2001. The results of an mtDNA study of 1,200 inhabitants of a German village in comparison to other Caucasian databases and its relevance for forensic casework. Int J Legal Med, 114, 169-72.
PFEIFFER, H., STEIGHNER, R., FISHER, R., MORNSTAD, H., YOON, C. L. & HOLLAND, M. M. 1998. Mitochondrial DNA extraction and typing from isolated dentin-experimental evaluation in a Korean population. Int J Legal Med, 111, 309-13.
PHILLIPS-KRAWCZAK, C., DEVOR, E., ZLOJUTRO, M., MOFFAT-WILSON, K. & CRAWFORD, M. H. 2006. MtDNA variation in the Altai-Kizhi population of southern Siberia: a synthesis of genetic variation. Hum Biol, 78, 477-94.
PICHLER, I., MUELLER, J. C., STEFANOV, S. A., DE GRANDI, A., VOLPATO, C. B., PINGGERA, G. K., MAYR, A., OGRISEG, M., PLONER, F., MEITINGER, T. & PRAMSTALLER, P. P. 2006. Genetic structure in contemporary south Tyrolean isolated populations revealed by analysis of Y-chromosome, mtDNA, and Alu polymorphisms. Hum Biol, 78, 441-64.
PICORNELL, A., GOMEZ-BARBEITO, L., TOMAS, C., CASTRO, J. A. & RAMON, M. M. 2005. Mitochondrial DNA HVRI variation in Balearic populations. Am J Phys Anthropol, 128, 119-30.
PIERCY, R., SULLIVAN, K. M., BENSON, N. & GILL, P. 1993. The application of mitochondrial DNA typing to the study of white Caucasian genetic identification. Int J Legal Med, 106, 85-90.
PIMENOFF, V. N., COMAS, D., PALO, J. U., VERSHUBSKY, G., KOZLOV, A. & SAJANTILA, A. 2008. Northwest Siberian Khanty and Mansi in the junction of West and East Eurasian gene pools as revealed by uniparental markers. Eur J Hum Genet, 16, 1254-64.
PINTO, F., GONZALEZ, A. M., HERNANDEZ, M., LARRUGA, J. M. & CABRERA, V. M. 1996. Genetic relationship between the Canary Islanders and their African and Spanish ancestors inferred from mitochondrial DNA sequences. Ann Hum Genet, 60, 321-30.
PLAZA, S., CALAFELL, F., HELAL, A., BOUZERNA, N., LEFRANC, G., BERTRANPETIT, J. & COMAS, D. 2003. Joining the pillars of Hercules: mtDNA sequences show multidirectional gene flow in the western Mediterranean. Ann Hum Genet, 67, 312-28.
PLISS, L., TAMBETS, K., LOOGVALI, E. L., PRONINA, N., LAZDINS, M., KRUMINA, A., BAUMANIS, V. & VILLEMS, R. 2006. Mitochondrial DNA portrait of Latvians: towards the understanding of the genetic structure of Baltic-speaking populations. Ann Hum Genet, 70, 439-58.
POETSCH, M., WITTIG, H., KRAUSE, D. & LIGNITZ, E. 2003. Mitochondrial diversity of a northeast German population sample. Forensic Sci Int, 137, 125-32.
PRIETO, L., ZIMMERMANN, B., GOIOS, A., RODRIGUEZ-MONGE, A., PANETO, G. G., ALVES, C., ALONSO, A., FRIDMAN, C., CARDOSO, S., LIMA, G., ANJOS, M. J., WHITTLE, M. R., MONTESINO, M., CICARELLI, R. M., ROCHA, A. M., ALBARRAN, C., DE PANCORBO, M. M., PINHEIRO, M. F., CARVALHO, M., SUMITA, D. R. & PARSON, W. 2011. The GHEP-EMPOP collaboration on mtDNA population data--A new resource for forensic casewor…
PULT, I., SAJANTILA, A., SIMANAINEN, J., GEORGIEV, O., SCHAFFNER, W. & PAABO, S. 1994. Mitochondrial DNA sequences from Switzerland reveal striking homogeneity of European populations. Biol Chem Hoppe Seyler, 375, 837-40.
PUZYREV, V. P., STEPANOV, V. A., GOLUBENKO, M. V., PUZYREV, K. V., MAKSIMOVA, N. R., KHAR'KOV, V. N., SPIRIDONOVA, M. G. & NOGOVITSYNA, A. N. 2003. [MtDNA and Y-chromosome lineages in the Yakut population]. Genetika, 39, 975-81.
QIAN, Y. P., CHU, Z. T., DAI, Q., WEI, C. D., CHU, J. Y., TAJIMA, A. & HORAI, S. 2001. Mitochondrial DNA polymorphisms in Yunnan nationalities in China. J Hum Genet, 46, 211-20.
QUINTANA-MURCI, L., CHAIX, R., WELLS, R. S., BEHAR, D. M., SAYAR, H., SCOZZARI, R., RENGO, C., AL-ZAHERY, N., SEMINO, O., SANTACHIARA-BENERECETTI, A. S., COPPA, A., AYUB, Q., MOHYUDDIN, A., TYLER-SMITH, C., QASIM MEHDI, S., TORRONI, A. & MCELREAVEY, K. 2004. Where west meets east: the complex mtDNA landscape of the southwest and Central Asian corridor. Am J Hum Genet, 74, 827-45.
RANDO, J. C., PINTO, F., GONZALEZ, A. M., HERNANDEZ, M., LARRUGA, J. M., CABRERA, V. M. & BANDELT, H. J. 1998. Mitochondrial DNA analysis of northwest African populations reveals genetic exchanges with European, near-eastern, and sub-Saharan populations. Ann Hum Genet, 62, 531-50.
REIDLA, M. Mitochondrial DNA lineages in Georgia.
RHOUDA, T., MARTINEZ-REDONDO, D., GOMEZ-DURAN, A., ELMTILI, N., IDAOMAR, M., DIEZ-SANCHEZ, C., MONTOYA, J., LOPEZ-PEREZ, M. J. & RUIZ-PESINI, E. 2009. Moroccan mitochondrial genetic background suggests prehistoric human migrations across the Gibraltar Strait. Mitochondrion, 9, 402-7.
RICHARD, C., PENNARUN, E., KIVISILD, T., TAMBETS, K., TOLK, H. V., METSPALU, E., REIDLA, M., CHEVALIER, S., GIRAUDET, S., LAUC, L. B., PERICIC, M., RUDAN, P., CLAUSTRES, M., JOURNEL, H., DORVAL, I., MULLER, C., VILLEMS, R., CHAVENTRE, A. & MOISAN, J. P. 2007. An mtDNA perspective of French genetic variation. Ann Hum Biol, 34, 68-79.
RICHARDS, M., CORTE-REAL, H., FORSTER, P., MACAULAY, V., WILKINSON-HERBOTS, H., DEMAINE, A., PAPIHA, S., HEDGES, R., BANDELT, H. J. & SYKES, B. 1996. Paleolithic and neolithic lineages in the European mitochondrial gene pool. Am J Hum Genet, 59, 185-203.
RICHARDS, M., MACAULAY, V., HICKEY, E., VEGA, E., SYKES, B., GUIDA, V., RENGO, C., SELLITTO, D., CRUCIANI, F., KIVISILD, T., VILLEMS, R., THOMAS, M., RYCHKOV, S., RYCHKOV, O., RYCHKOV, Y., GOLGE, M., DIMITROV, D., HILL, E., BRADLEY, D., ROMANO, V., CALI, F., VONA, G., DEMAINE, A., PAPIHA, S., TRIANTAPHYLLIDIS, C., STEFANESCU, G., HATINA, J., BELLEDI, M., DI RIENZO, A., NOVELLETTO, A., OPPENHEIM, …
ROUSSELET, F. & MANGIN, P. 1998. Mitochondrial DNA polymorphisms: a study of 50 French Caucasian individuals and application to forensic casework. Int J Legal Med, 111, 292-8.
ROWOLD, D. J., LUIS, J. R., TERREROS, M. C. & HERRERA, R. J. 2007. Mitochondrial DNA geneflow indicates preferred usage of the Levant Corridor over the Horn of Africa passageway. J Hum Genet, 52, 436-47.
RUBICZ, R. Evolutionary consequences of recently founded Aleut communities in the Commander and Pribilof Islands.
RUBICZ, R., MELTON, P. E., SPITSYN, V., SUN, G., DEKA, R. & CRAWFORD, M. H. 2010. Genetic structure of native circumpolar populations based on autosomal, mitochondrial, and Y chromosome DNA markers. Am J Phys Anthropol, 143, 62-74.
SAJANTILA, A., LAHERMO, P., ANTTINEN, T., LUKKA, M., SISTONEN, P., SAVONTAUS, M. L., AULA, P., BECKMAN, L., TRANEBJAERG, L., GEDDE-DAHL, T., ISSEL-TARVER, L., DIRIENZO, A. & PAABO, S. 1995. Genes and languages in Europe: an analysis of mitochondrial lineages. Genome Res, 5, 42-52.
SAJANTILA, A., SALEM, A. H., SAVOLAINEN, P., BAUER, K., GIERIG, C. & PAABO, S. 1996. Paternal and maternal DNA lineages reveal a bottleneck in the founding of the Finnish population. Proc Natl Acad Sci U S A, 93, 12035-9.
SALAS, A., COMAS, D., LAREU, M. V., BERTRANPETIT, J. & CARRACEDO, A. 1998. mtDNA analysis of the Galician population: a genetic edge of European variation. Eur J Hum Genet, 6, 365-75.
SAUNIER, J. L., IRWIN, J. A., STROUSS, K. M., RAGAB, H., STURK, K. A. & PARSONS, T. J. 2009. Mitochondrial control region sequences from an Egyptian population sample. Forensic Sci Int Genet, 3, e97-103.
SCHEIBLE, M., ALENIZI, M., STURK-ANDREAGGI, K., COBLE, M. D., ISMAEL, S. & IRWIN, J. A. 2011. Mitochondrial DNA control region variation in a Kuwaiti population sample. Forensic Sci Int Genet, 5, e112-3.
SCHONBERG, A., THEUNERT, C., LI, M., STONEKING, M. & NASIDZE, I. 2011. High-throughput sequencing of complete human mtDNA genomes from the Caucasus and West Asia: high diversity and demographic inferences. Eur J Hum Genet, 19, 988-94.
SCHURR, T. G., SUKERNIK, R. I., STARIKOVSKAYA, Y. B. & WALLACE, D. C. 1999. Mitochondrial DNA variation in Koryaks and Itel'men: population replacement in the Okhotsk Sea-Bering Sea region during the Neolithic. Am J Phys Anthropol, 108, 1-39.
SHIELDS, G. F., SCHMIECHEN, A. M., FRAZIER, B. L., REDD, A., VOEVODA, M. I., REED, J. K. & WARD, R. H. 1993. mtDNA sequences suggest a recent evolutionary divergence for Beringian and northern North American populations. Am J Hum Genet, 53, 549-62.
SHIMADA, M., KIM, C., TAKAHASHI, A., SPITSYN, V., IKEO, K., GOJOBORI, T. & SAITOU, N. Mitochondrial DNA control region sequences for a Buryats population in Russia.
SHLUSH, L. I., BEHAR, D. M., YUDKOVSKY, G., TEMPLETON, A., HADID, Y., BASIS, F., HAMMER, M., ITZKOVITZ, S. & SKORECKI, K. 2008. The Druze: a population genetic refugium of the Near East. PLoS One, 3, e2105.
STARIKOVSKAYA, E. B., SUKERNIK, R. I., DERBENEVA, O. A., VOLODKO, N. V., RUIZ-PESINI, E., TORRONI, A., BROWN, M. D., LOTT, M. T., HOSSEINI, S. H., HUOPONEN, K. & WALLACE, D. C. 2005. Mitochondrial DNA diversity in indigenous populations of the southern extent of Siberia, and the origins of Native American haplogroups. Ann Hum Genet, 69, 67-89.
STENICO, M., NIGRO, L., BERTORELLE, G., CALAFELL, F., CAPITANIO, M., CORRAIN, C. & BARBUJANI, G. 1996. High mitochondrial sequence diversity in linguistic isolates of the Alps. Am J Hum Genet, 59, 1363-75.
STEVANOVITCH, A., GILLES, A., BOUZAID, E., KEFI, R., PARIS, F., GAYRAUD, R. P., SPADONI, J. L., EL-CHENAWI, F. & BERAUD-COLOMB, E. 2004. Mitochondrial DNA sequence diversity in a sedentary population from Egypt. Ann Hum Genet, 68, 23-39.
SYKES, B. 2006. The Blood of the Isles, Bantam Press.
SYKES, B., LEIBOFF, A., LOW-BEER, J., TETZNER, S. & RICHARDS, M. 1995. The origins of the Polynesians: an interpretation from mitochondrial lineage analysis. Am J Hum Genet, 57, 1463-75.
TAGLIABRACCI, A., TURCHI, C., BUSCEMI, L. & SASSAROLI, C. 2001. Polymorphism of the mitochondrial DNA control region in Italians. Int J Legal Med, 114, 224-8.
TAJIMA, A., HAYAMI, M., TOKUNAGA, K., JUJI, T., MATSUO, M., MARZUKI, S., OMOTO, K. & HORAI, S. 2004. Genetic origins of the Ainu inferred from combined DNA analyses of maternal and paternal lineages. J Hum Genet, 49, 187-93.
TAJIMA, A., SUN, C. S., PAN, I. H., ISHIDA, T., SAITOU, N. & HORAI, S. 2003. Mitochondrial DNA polymorphisms in nine aboriginal groups of Taiwan: implications for the population history of aboriginal Taiwanese. Hum Genet, 113, 24-33.
TANAKA, M., CABRERA, V. M., GONZALEZ, A. M., LARRUGA, J. M., TAKEYASU, T., FUKU, N., GUO, L. J., HIROSE, R., FUJITA, Y., KURATA, M., SHINODA, K., UMETSU, K., YAMADA, Y., OSHIDA, Y., SATO, Y., HATTORI, N., MIZUNO, Y., ARAI, Y., HIROSE, N., OHTA, S., OGAWA, O., TANAKA, Y., KAWAMORI, R., SHAMOTO-NAGAI, M., MARUYAMA, W., SHIMOKATA, H., SUZUKI, R. & SHIMODAIRA, H. 2004. Mitochondrial genome variation …
TETZLAFF, S., BRANDSTATTER, A., WEGENER, R., PARSON, W. & WEIRICH, V. 2007. Mitochondrial DNA population data of HVS-I and HVS-II sequences from a northeast German sample. Forensic Sci Int, 172, 218-24.
THOMAS, M. G., BARNES, I., WEALE, M. E., JONES, A. L., FORSTER, P., BRADMAN, N. & PRAMSTALLER, P. P. 2008. New genetic evidence supports isolation and drift in the Ladin communities of the South Tyrolean Alps but not an ancient origin in the Middle East. Eur J Hum Genet, 16, 124-34.
TILLMAR, A. O., COBLE, M. D., WALLERSTROM, T. & HOLMLUND, G. 2010. Homogeneity in mitochondrial DNA control region sequences in Swedish subpopulations. Int J Legal Med, 124, 91-8.
TOMORY, G., CSANYI, B., BOGACSI-SZABO, E., KALMAR, T., CZIBULA, A., CSOSZ, A., PRISKIN, K., MENDE, B., LANGO, P., DOWNES, C. S. & RASKO, I. 2007. Comparison of maternal lineage and biogeographic analyses of ancient and modern Hungarian populations. Am J Phys Anthropol, 134, 354-68.
TONKS, S. & WINNEY, B. Comparison of sex-linked and autosomal markers in Orkney and other North European populations.
TORRONI, A., MILLER, J. A., MOORE, L. G., ZAMUDIO, S., ZHUANG, J., DROMA, T. & WALLACE, D. C. 1994. Mitochondrial DNA analysis in Tibet: implications for the origin of the Tibetan population and its adaptation to high altitude. Am J Phys Anthropol, 93, 189-99.
TURCHI, C., BUSCEMI, L., GIACCHINO, E., ONOFRI, V., FENDT, L., PARSON, W. & TAGLIABRACCI, A. 2009. Polymorphisms of mtDNA control region in Tunisian and Moroccan populations: an enrichment of forensic mtDNA databases with Northern Africa data. Forensic Sci Int Genet, 3, 166-72.
TURCHI, C., BUSCEMI, L., PREVIDERE, C., GRIGNANI, P., BRANDSTATTER, A., ACHILLI, A., PARSON, W., TAGLIABRACCI, A. & GE, F. I. G. 2008. Italian mitochondrial DNA database: results of a collaborative exercise and proficiency testing. Int J Legal Med, 122, 199-204.
VANECEK, T., VOREL, F. & SIP, M. 2004. Mitochondrial DNA D-loop hypervariable regions: Czech population data. Int J Legal Med, 118, 14-8.
VERGINELLI, F., DONATI, F., COIA, V., BOSCHI, I., PALMIROTTA, R., BATTISTA, P., MARIANI COSTANTINI, R. & DESTRO-BISOL, G. 2003. Variation of the hypervariable region-1 of mitochondrial DNA in central-eastern Italy. J Forensic Sci, 48, 443-4.
VERNESI, C., DI BENEDETTO, G., CARAMELLI, D., SECCHIERI, E., SIMONI, L., KATTI, E., MALASPINA, P., NOVELLETTO, A., MARIN, V. T. & BARBUJANI, G. 2001. Genetic characterization of the body attributed to the evangelist Luke. Proc Natl Acad Sci U S A, 98, 13460-3.
VERNESI, C., FUSELLI, S., CASTRI, L., BERTORELLE, G. & BARBUJANI, G. 2002. Mitochondrial diversity in linguistic isolates of the Alps: a reappraisal. Hum Biol, 74, 725-30.
VOEVODA, M. & SHKAPENKO, A. Mitochondrial sequences in the hypervariable region I of West Siberian Finno-Ugrians.
VOLODKO, N. V., STARIKOVSKAYA, E. B., MAZUNIN, I. O., ELTSOV, N. P., NAIDENKO, P. V., WALLACE, D. C. & SUKERNIK, R. I. 2008. Mitochondrial genome diversity in arctic Siberians, with particular reference to the evolutionary history of Beringia and Pleistocenic peopling of the Americas. Am J Hum Genet, 82, 1084-100.
VONA, G., GHIANI, M. E., CALO, C. M., VACCA, L., MEMMI, M. & VARESI, L. 2001. Mitochondrial DNA sequence analysis in Sicily. Am J Hum Biol, 13, 576-89.
WEN, B., XIE, X., GAO, S., LI, H., SHI, H., SONG, X., QIAN, T., XIAO, C., JIN, J., SU, B., LU, D., CHAKRABORTY, R. & JIN, L. 2004. Analyses of genetic structure of Tibeto-Burman populations reveals sex-biased admixture in southern Tibeto-Burmans. Am J Hum Genet, 74, 856-65.
WONG, H. Y., TANG, J. S., BUDOWLE, B., ALLARD, M. W., SYN, C. K., TAN-SIEW, W. F. & CHOW, S. T. 2007. Sequence polymorphism of the mitochondrial DNA hypervariable regions I and II in 205 Singapore Malays. Leg Med (Tokyo), 9, 33-7.
YAO, Y. G., KONG, Q. P., BANDELT, H. J., KIVISILD, T. & ZHANG, Y. P. 2002a. Phylogeographic differentiation of mitochondrial DNA in Han Chinese. Am J Hum Genet, 70, 635-51.
YAO, Y. G., KONG, Q. P., MAN, X. Y., BANDELT, H. J. & ZHANG, Y. P. 2003. Reconstructing the evolutionary history of China: a caveat about inferences drawn from ancient DNA. Mol Biol Evol, 20, 214-9.
YAO, Y. G., KONG, Q. P., WANG, C. Y., ZHU, C. L. & ZHANG, Y. P. 2004. Different matrilineal contributions to genetic structure of ethnic groups in the silk road region in china. Mol Biol Evol, 21, 2265-80.
YAO, Y. G., NIE, L., HARPENDING, H., FU, Y. X., YUAN, Z. G. & ZHANG, Y. P. 2002b. Genetic relationship of Chinese ethnic populations revealed by mtDNA sequence diversity. Am J Phys Anthropol, 118, 63-76.
ZGONJANIN, D., VESELINOVIC, I., KUBAT, M., FURAC, I., ANTOV, M., LONCAR, E., TASIC, M., VUKOVIC, R. & OMORJAN, R. 2010. Sequence polymorphism of the mitochondrial DNA control region in the population of Vojvodina Province, Serbia. Leg Med (Tokyo), 12, 104-7.
ZIMMERMANN, B., BODNER, M., AMORY, S., FENDT, L., ROCK, A., HORST, D., HORST, B., SANGUANSERMSRI, T., PARSON, W. & BRANDSTATTER, A. 2009. Forensic and phylogeographic characterization of mtDNA lineages from northern Thailand (Chiang Mai). Int J Legal Med, 123, 495-501.
ZIMMERMANN, B., BRANDSTATTER, A., DUFTNER, N., NIEDERWIESER, D., SPIROSKI, M., ARSOV, T. & PARSON, W. 2007. Mitochondrial DNA control region population data from Macedonia. Forensic Sci Int Genet, 1, e4-9.
ZUPANIC PAJNIC, I., BALAZIC, J. & KOMEL, R. 2004. Sequence polymorphism of the mitochondrial DNA control region in the Slovenian population. Int J Legal Med, 118, 1-4.

[truncated: 9 more sheets: S11, S12, S13, S14, S15, S16, S17, S18, S19]
